# Supplementary material for: 5-Benzoyl-N,4-diphenyl-4,5-dihydro-1H-pyrazole-3-carboxamide
Source: Acta Crystallogr Sect E Struct Rep Online. 2009 Aug 29;65(Pt 9):o2281. doi: 10.1107/S1600536809034035 (PMC2970102; doi:10.1107/S1600536809034035)
Supplement: Supplementary file 1 [file e-65-o2281-sup1.cif]

##############################################################################
###                                                                        ###
###        Electronic paper (Acta Crystallographica Section E)             ###
###                                                                        ###
##############################################################################
#                                                                            #
# This CIF contains the data in a paper accepted for publication in Acta     #
# Crystallographica Section E. It conforms to the requirements of Notes      #
# for Authors for Section E, and has been peer reviewed under the auspices   #
# of the IUCr Commission on Journals.                                        #
#                                                                            #
# Full details of the Crystallographic Information File format               #
# are given in the paper "The Crystallographic Information File (CIF):       #
# a New Standard Archive File for Crystallography" by S. R. Hall, F. H.      #
# Allen and I. D. Brown [Acta Cryst. (1991), A47, 655-685].                  #
#                                                                            #
# The current version of the core CIF dictionary is obtainable from          #
# ftp://ftp.iucr.org/pub/cif_core.dic. The current version number is 2.4.    #
#                                                                            #
# Software is freely available for graphical display of the structure(s) in  #
# this CIF.  For information consult the CIF home page http://www.iucr.org/  #
# cif/home.html                                                              #
#                                                                            #
# This file may be used for bona fide research purposes within the           #
# scientific community so long as proper attribution is given to the journal # 
# article from which it was obtained.                                        #
#                                                                            #
##############################################################################
                                             
data_global
_audit_creation_method     'SHELXL-97'
_journal_date_recd_electronic     2009-07-28
_journal_date_accepted     2009-08-25
_journal_name_full     'Acta Crystallographica, Section E'
_journal_year     2009
_journal_volume     65
_journal_issue      9
_journal_page_first     o2281
_journal_page_last     o2281
_journal_paper_category     QO
_journal_coeditor_code     XU2571
_publ_contact_author_name     'Long He'
_publ_contact_author_address
;
College of Chemistry and Chemical Engineering
China West Normal University
Nanchong 637002
People's Republic of China
;
_publ_contact_author_email     'helongcwnu@yahoo.com.cn'
_publ_contact_author_fax     ?
_publ_contact_author_phone     ?
_publ_section_title
;
5-Benzoyl-<i>N</i>,4-diphenyl-4,5-dihydro-1<i>H</i>-pyrazole-3-carboxamide
;
loop_
    _publ_author_name
    _publ_author_address
    'Long He'
;
College of Chemistry and Chemical Engineering,
China West Normal University
Nanchong 637002
People's Republic of China
;
data_I
_audit_creation_method     SHELXL-97
_chemical_name_systematic
;
5-Benzoyl-<i>N</i>,4-diphenyl-4,5-dihydro-1<i>H</i>-pyrazole-3-carboxamide
;
_chemical_name_common     ?
_chemical_formula_moiety     'C23 H19 N3 O2'
_chemical_formula_sum     'C23 H19 N3 O2'
_chemical_formula_iupac     'C23 H19 N3 O2'
_chemical_formula_weight     369.41
_chemical_melting_point     ?
_symmetry_cell_setting     monoclinic
_symmetry_space_group_name_H-M     'P 21/n'
_symmetry_space_group_name_Hall     '-P 2yn'
loop_
    _symmetry_equiv_pos_as_xyz
    'x, y, z'
    '-x+1/2, y+1/2, -z+1/2'
    '-x, -y, -z'
    'x-1/2, -y-1/2, z-1/2'
_cell_length_a     5.809(3)
_cell_length_b     10.717(5)
_cell_length_c     29.428(7)
_cell_angle_alpha     90.00
_cell_angle_beta     92.753(5)
_cell_angle_gamma     90.00
_cell_volume     1829.9(13)
_cell_formula_units_Z     4
_cell_measurement_reflns_used     11458
_cell_measurement_theta_min     2.9979
_cell_measurement_theta_max     62.6691
_cell_measurement_temperature     293(2)
_exptl_crystal_description     block
_exptl_crystal_colour     colorless
_exptl_crystal_size_max     0.36
_exptl_crystal_size_mid     0.24
_exptl_crystal_size_min     0.20
_exptl_crystal_density_diffrn     1.341
_exptl_crystal_density_meas     ?
_exptl_crystal_density_method     'not measured'
_exptl_crystal_F_000     776
_exptl_absorpt_coefficient_mu     0.701
_exptl_absorpt_correction_type     'multi-scan'
_exptl_absorpt_process_details     '(CrysAlis RED; Oxford Diffraction, 2007)'
_exptl_absorpt_correction_T_min     0.7864
_exptl_absorpt_correction_T_max     0.8725
_exptl_special_details
;
;
_diffrn_ambient_temperature     295(2)
_diffrn_radiation_type     CuK\a
_diffrn_radiation_wavelength     1.54184
_diffrn_radiation_source     'Ultra (Cu) X-ray Source'
_diffrn_radiation_monochromator     'mirror'
_diffrn_measurement_device_type     'Oxford Diffraction Gemini S Ultra'
_diffrn_measurement_method     \w
_diffrn_detector_area_resol_mean     15.9149
_diffrn_reflns_number     27720
_diffrn_reflns_av_R_equivalents     0.0314
_diffrn_reflns_av_sigmaI/netI     0.0155
_diffrn_reflns_theta_min     3.01
_diffrn_reflns_theta_max     62.71
_diffrn_reflns_theta_full     62.71
_diffrn_measured_fraction_theta_max     0.996
_diffrn_measured_fraction_theta_full     0.996
_diffrn_reflns_limit_h_min     -6
_diffrn_reflns_limit_h_max     6
_diffrn_reflns_limit_k_min     -12
_diffrn_reflns_limit_k_max     12
_diffrn_reflns_limit_l_min     -33
_diffrn_reflns_limit_l_max     33
_diffrn_standards_number     0
_diffrn_standards_interval_count     0
_diffrn_standards_interval_time     0
_diffrn_standards_decay_%     ?
_refine_special_details
;
Refinement of <i>F</i>^2^ against ALL reflections. The weighted <i>R</i>-factor
<i>wR</i> and goodness of fit <i>S</i> are based on <i>F</i>^2^, conventional
<i>R</i>-factors <i>R</i> are based on <i>F</i>, with <i>F</i> set to zero for
negative <i>F</i>^2^. The threshold expression of <i>F</i>^2^ >
\s(<i>F</i>^2^) is used only for calculating <i>R</i>-factors(gt) <i>etc</i>.
and is not relevant to the choice of reflections for refinement.
<i>R</i>-factors based on <i>F</i>^2^ are statistically about twice as large
as those based on <i>F</i>, and <i>R</i>- factors based on ALL data will be
even larger.
;
_reflns_number_total     2929
_reflns_number_gt     2390
_reflns_threshold_expression     I>2\s(I)
_refine_ls_structure_factor_coef     Fsqd
_refine_ls_matrix_type     full
_refine_ls_R_factor_all     0.0426
_refine_ls_R_factor_gt     0.0337
_refine_ls_wR_factor_gt     0.0632
_refine_ls_wR_factor_ref     0.0656
_refine_ls_goodness_of_fit_ref     1.001
_refine_ls_restrained_S_all     1.000
_refine_ls_number_reflns     2929
_refine_ls_number_parameters     261
_refine_ls_number_restraints     2
_refine_ls_hydrogen_treatment     mixed
_refine_ls_weighting_scheme     calc
_refine_ls_weighting_details
          'calc w=1/[\s^2^(Fo^2^)+(0.0012P)^2^+1.114P] where P=(Fo^2^+2Fc^2^)/3'
_atom_sites_solution_hydrogens     geom
_atom_sites_solution_primary     direct
_atom_sites_solution_secondary     difmap
_refine_ls_shift/su_max     0.001
_refine_ls_shift/su_mean     0.000
_refine_diff_density_max     0.155
_refine_diff_density_min     -0.154
_refine_ls_extinction_method     none
_refine_ls_extinction_coef     ?
loop_
    _atom_type_symbol
    _atom_type_description
    _atom_type_scat_dispersion_real
    _atom_type_scat_dispersion_imag
    _atom_type_scat_source
    'C' 'C' 0.0181 0.0091
                         'International Tables Vol C Tables 4.2.6.8 and 6.1.1.4'
    'H' 'H' 0.0000 0.0000
                         'International Tables Vol C Tables 4.2.6.8 and 6.1.1.4'
    'N' 'N' 0.0311 0.0180
                         'International Tables Vol C Tables 4.2.6.8 and 6.1.1.4'
    'O' 'O' 0.0492 0.0322
                         'International Tables Vol C Tables 4.2.6.8 and 6.1.1.4'
_computing_data_collection     'CrysAlis CCD (Oxford Diffraction, 2007)'
_computing_cell_refinement     'CrysAlis RED (Oxford Diffraction, 2007)'
_computing_data_reduction     'CrysAlis RED (Oxford Diffraction, 2007)'
_computing_structure_solution     'SHELXS97 (Sheldrick, 2008)'
_computing_structure_refinement     'SHELXL97 (Sheldrick, 2008)'
_computing_molecular_graphics     'ORTEP-3 (Farrugia, 1997)'
_computing_publication_material     'SHELXL97 (Sheldrick, 2008)'
loop_
    _atom_site_type_symbol
    _atom_site_label
    _atom_site_fract_x
    _atom_site_fract_y
    _atom_site_fract_z
    _atom_site_U_iso_or_equiv
    _atom_site_adp_type
    _atom_site_calc_flag
    _atom_site_refinement_flags
    _atom_site_occupancy
    _atom_site_disorder_assembly
    _atom_site_disorder_group
    O O2 0.5592(2) 0.44501(12) 0.90247(4) 0.0526(3) Uani d . 1 . .
    N N1 0.9367(3) 0.50816(14) 0.90580(5) 0.0445(4) Uani d D 1 . .
    N N2 1.0040(2) 0.35676(13) 0.83258(4) 0.0414(3) Uani d . 1 . .
    O O1 0.7319(2) 0.41770(11) 0.74559(4) 0.0547(3) Uani d . 1 . .
    C C4 0.4434(3) 0.27270(15) 0.72408(5) 0.0351(4) Uani d . 1 . .
    C C18 0.9446(3) 0.59203(15) 0.94313(5) 0.0397(4) Uani d . 1 . .
    N N3 1.0026(2) 0.26477(14) 0.79899(5) 0.0425(4) Uani d D 1 . .
    C C9 0.6458(3) 0.25420(14) 0.83326(5) 0.0325(3) Uani d . 1 . .
    H H9 0.4906 0.2885 0.8277 0.039 Uiso calc R 1 . .
    C C10 0.6433(3) 0.14494(14) 0.86613(5) 0.0336(4) Uani d . 1 . .
    C C8 0.7622(3) 0.22873(15) 0.78770(5) 0.0350(4) Uani d . 1 . .
    H H8 0.7501 0.1407 0.7789 0.042 Uiso calc R 1 . .
    C C17 0.7560(3) 0.43921(15) 0.88959(5) 0.0388(4) Uani d . 1 . .
    C C3 0.3815(3) 0.14837(16) 0.71876(6) 0.0474(4) Uani d . 1 . .
    H H3 0.4705 0.0863 0.7330 0.057 Uiso calc R 1 . .
    C C16 0.8112(3) 0.35355(14) 0.85194(5) 0.0357(4) Uani d . 1 . .
    C C7 0.6522(3) 0.31416(15) 0.75101(5) 0.0370(4) Uani d . 1 . .
    C C15 0.8272(3) 0.06224(16) 0.87032(6) 0.0436(4) Uani d . 1 . .
    H H15 0.9505 0.0706 0.8515 0.052 Uiso calc R 1 . .
    C C23 0.7730(3) 0.59886(16) 0.97404(6) 0.0461(4) Uani d . 1 . .
    H H23 0.6404 0.5508 0.9699 0.055 Uiso calc R 1 . .
    C C14 0.8282(3) -0.03262(17) 0.90231(7) 0.0540(5) Uani d . 1 . .
    H H14 0.9514 -0.0880 0.9047 0.065 Uiso calc R 1 . .
    C C20 1.1647(4) 0.74369(18) 0.98647(6) 0.0554(5) Uani d . 1 . .
    H H20 1.2964 0.7925 0.9906 0.067 Uiso calc R 1 . .
    C C21 0.9955(4) 0.75011(18) 1.01741(6) 0.0540(5) Uani d . 1 . .
    H H21 1.0125 0.8029 1.0424 0.065 Uiso calc R 1 . .
    C C6 0.1133(3) 0.3315(2) 0.67649(6) 0.0572(5) Uani d . 1 . .
    H H6 0.0228 0.3932 0.6624 0.069 Uiso calc R 1 . .
    C C11 0.4622(3) 0.13108(16) 0.89459(6) 0.0447(4) Uani d . 1 . .
    H H11 0.3377 0.1856 0.8921 0.054 Uiso calc R 1 . .
    C C5 0.3068(3) 0.36379(17) 0.70260(6) 0.0471(4) Uani d . 1 . .
    H H5 0.3467 0.4474 0.7059 0.056 Uiso calc R 1 . .
    C C19 1.1410(3) 0.66527(17) 0.94917(6) 0.0493(5) Uani d . 1 . .
    H H19 1.2560 0.6616 0.9283 0.059 Uiso calc R 1 . .
    C C22 0.8001(3) 0.67782(18) 1.01115(6) 0.0524(5) Uani d . 1 . .
    H H22 0.6854 0.6821 1.0321 0.063 Uiso calc R 1 . .
    C C2 0.1871(3) 0.11665(19) 0.69215(7) 0.0597(5) Uani d . 1 . .
    H H2 0.1468 0.0332 0.6884 0.072 Uiso calc R 1 . .
    C C13 0.6475(4) -0.04517(19) 0.93055(7) 0.0585(5) Uani d . 1 . .
    H H13 0.6489 -0.1086 0.9521 0.070 Uiso calc R 1 . .
    C C1 0.0535(3) 0.2077(2) 0.67127(7) 0.0588(5) Uani d . 1 . .
    H H1 -0.0773 0.1858 0.6536 0.071 Uiso calc R 1 . .
    C C12 0.4647(4) 0.03661(19) 0.92674(6) 0.0569(5) Uani d . 1 . .
    H H12 0.3426 0.0284 0.9458 0.068 Uiso calc R 1 . .
    H H4 1.072(2) 0.4961(18) 0.8932(6) 0.055(6) Uiso d D 1 . .
    H H18 1.081(3) 0.2914(16) 0.7754(5) 0.052(6) Uiso d D 1 . .
loop_
    _atom_site_aniso_label
    _atom_site_aniso_U_11
    _atom_site_aniso_U_22
    _atom_site_aniso_U_33
    _atom_site_aniso_U_12
    _atom_site_aniso_U_13
    _atom_site_aniso_U_23
    O2 0.0470(8) 0.0564(8) 0.0546(8) -0.0019(6) 0.0049(6) -0.0169(6)
    N1 0.0482(10) 0.0448(9) 0.0408(8) -0.0093(7) 0.0058(7) -0.0109(7)
    N2 0.0417(9) 0.0438(8) 0.0385(8) -0.0059(7) -0.0007(7) -0.0024(6)
    O1 0.0634(9) 0.0401(7) 0.0600(8) -0.0133(6) -0.0054(6) 0.0091(6)
    C4 0.0389(9) 0.0372(9) 0.0296(8) 0.0019(7) 0.0045(7) 0.0002(7)
    C18 0.0509(11) 0.0331(9) 0.0345(9) -0.0008(8) -0.0038(8) -0.0024(7)
    N3 0.0363(8) 0.0521(9) 0.0394(8) -0.0017(7) 0.0055(7) -0.0060(7)
    C9 0.0314(9) 0.0322(8) 0.0340(8) 0.0003(7) 0.0005(7) -0.0013(7)
    C10 0.0373(9) 0.0311(8) 0.0320(8) -0.0046(7) -0.0033(7) -0.0025(7)
    C8 0.0362(9) 0.0339(9) 0.0347(8) -0.0004(7) 0.0007(7) -0.0035(7)
    C17 0.0495(11) 0.0323(9) 0.0344(9) -0.0019(8) -0.0009(8) 0.0007(7)
    C3 0.0482(11) 0.0372(10) 0.0557(11) 0.0059(8) -0.0086(9) -0.0029(8)
    C16 0.0402(10) 0.0318(9) 0.0348(9) -0.0027(7) 0.0000(7) 0.0003(7)
    C7 0.0424(10) 0.0350(9) 0.0340(9) 0.0003(8) 0.0068(7) -0.0022(7)
    C15 0.0411(10) 0.0415(10) 0.0479(10) -0.0001(8) -0.0021(8) 0.0024(8)
    C23 0.0501(11) 0.0460(10) 0.0420(10) -0.0053(9) 0.0005(8) -0.0055(8)
    C14 0.0543(12) 0.0438(11) 0.0621(12) 0.0029(9) -0.0148(10) 0.0086(9)
    C20 0.0600(13) 0.0489(11) 0.0562(12) -0.0122(10) -0.0095(10) -0.0089(9)
    C21 0.0704(14) 0.0464(11) 0.0441(10) 0.0033(10) -0.0085(10) -0.0125(9)
    C6 0.0568(13) 0.0617(13) 0.0520(12) 0.0123(10) -0.0089(10) 0.0111(10)
    C11 0.0454(11) 0.0433(10) 0.0456(10) -0.0008(8) 0.0049(8) 0.0025(8)
    C5 0.0542(12) 0.0412(10) 0.0457(10) 0.0020(9) 0.0014(9) 0.0092(8)
    C19 0.0525(12) 0.0487(11) 0.0467(10) -0.0082(9) 0.0028(9) -0.0064(9)
    C22 0.0597(13) 0.0557(12) 0.0419(10) 0.0039(10) 0.0030(9) -0.0082(9)
    C2 0.0556(13) 0.0461(11) 0.0758(14) 0.0002(10) -0.0145(11) -0.0150(10)
    C13 0.0739(15) 0.0499(12) 0.0503(11) -0.0119(11) -0.0105(10) 0.0170(9)
    C1 0.0491(12) 0.0708(14) 0.0549(12) 0.0069(10) -0.0138(9) -0.0100(10)
    C12 0.0642(14) 0.0582(12) 0.0490(11) -0.0101(11) 0.0111(10) 0.0104(10)
_geom_special_details
;
 All esds (except the esd in the dihedral angle between two l.s. planes)
 are estimated using the full covariance matrix.  The cell esds are taken
 into account individually in the estimation of esds in distances, angles
 and torsion angles; correlations between esds in cell parameters are only
 used when they are defined by crystal symmetry.  An approximate (isotropic)
 treatment of cell esds is used for estimating esds involving l.s. planes.
;
loop_
    _geom_bond_atom_site_label_1
    _geom_bond_atom_site_label_2
    _geom_bond_site_symmetry_2
    _geom_bond_distance
    _geom_bond_publ_flag
    O2 C17 . 1.223(2) ?
    N1 C17 . 1.352(2) ?
    N1 C18 . 1.418(2) ?
    N1 H4 . 0.895(9) ?
    N2 C16 . 1.281(2) ?
    N2 N3 . 1.3959(19) ?
    O1 C7 . 1.216(2) ?
    C4 C3 . 1.387(2) ?
    C4 C5 . 1.391(2) ?
    C4 C7 . 1.485(2) ?
    C18 C23 . 1.383(2) ?
    C18 C19 . 1.390(2) ?
    N3 C8 . 1.471(2) ?
    N3 H18 . 0.896(9) ?
    C9 C10 . 1.519(2) ?
    C9 C16 . 1.519(2) ?
    C9 C8 . 1.555(2) ?
    C9 H9 . 0.9800 ?
    C10 C11 . 1.384(2) ?
    C10 C15 . 1.389(2) ?
    C8 C7 . 1.532(2) ?
    C8 H8 . 0.9800 ?
    C17 C16 . 1.486(2) ?
    C3 C2 . 1.385(3) ?
    C3 H3 . 0.9300 ?
    C15 C14 . 1.385(2) ?
    C15 H15 . 0.9300 ?
    C23 C22 . 1.385(2) ?
    C23 H23 . 0.9300 ?
    C14 C13 . 1.376(3) ?
    C14 H14 . 0.9300 ?
    C20 C21 . 1.373(3) ?
    C20 C19 . 1.384(2) ?
    C20 H20 . 0.9300 ?
    C21 C22 . 1.379(3) ?
    C21 H21 . 0.9300 ?
    C6 C5 . 1.375(3) ?
    C6 C1 . 1.379(3) ?
    C6 H6 . 0.9300 ?
    C11 C12 . 1.385(2) ?
    C11 H11 . 0.9300 ?
    C5 H5 . 0.9300 ?
    C19 H19 . 0.9300 ?
    C22 H22 . 0.9300 ?
    C2 C1 . 1.373(3) ?
    C2 H2 . 0.9300 ?
    C13 C12 . 1.377(3) ?
    C13 H13 . 0.9300 ?
    C1 H1 . 0.9300 ?
    C12 H12 . 0.9300 ?
loop_
    _geom_angle_atom_site_label_1
    _geom_angle_atom_site_label_2
    _geom_angle_atom_site_label_3
    _geom_angle_site_symmetry_1
    _geom_angle_site_symmetry_3
    _geom_angle
    _geom_angle_publ_flag
    C17 N1 C18 . . 127.97(16) ?
    C17 N1 H4 . . 117.2(12) ?
    C18 N1 H4 . . 114.6(13) ?
    C16 N2 N3 . . 108.71(13) ?
    C3 C4 C5 . . 118.93(16) ?
    C3 C4 C7 . . 123.26(15) ?
    C5 C4 C7 . . 117.80(15) ?
    C23 C18 C19 . . 119.96(16) ?
    C23 C18 N1 . . 123.06(16) ?
    C19 C18 N1 . . 116.91(16) ?
    N2 N3 C8 . . 108.57(13) ?
    N2 N3 H18 . . 109.8(12) ?
    C8 N3 H18 . . 114.9(12) ?
    C10 C9 C16 . . 109.58(13) ?
    C10 C9 C8 . . 115.57(13) ?
    C16 C9 C8 . . 98.12(12) ?
    C10 C9 H9 . . 111.0 ?
    C16 C9 H9 . . 111.0 ?
    C8 C9 H9 . . 111.0 ?
    C11 C10 C15 . . 118.77(16) ?
    C11 C10 C9 . . 119.93(15) ?
    C15 C10 C9 . . 121.17(15) ?
    N3 C8 C7 . . 111.19(13) ?
    N3 C8 C9 . . 101.93(12) ?
    C7 C8 C9 . . 108.60(13) ?
    N3 C8 H8 . . 111.6 ?
    C7 C8 H8 . . 111.6 ?
    C9 C8 H8 . . 111.6 ?
    O2 C17 N1 . . 125.75(16) ?
    O2 C17 C16 . . 120.06(15) ?
    N1 C17 C16 . . 114.16(16) ?
    C2 C3 C4 . . 119.96(17) ?
    C2 C3 H3 . . 120.0 ?
    C4 C3 H3 . . 120.0 ?
    N2 C16 C17 . . 122.66(15) ?
    N2 C16 C9 . . 114.14(14) ?
    C17 C16 C9 . . 123.20(15) ?
    O1 C7 C4 . . 120.64(15) ?
    O1 C7 C8 . . 119.30(15) ?
    C4 C7 C8 . . 119.99(14) ?
    C14 C15 C10 . . 120.45(18) ?
    C14 C15 H15 . . 119.8 ?
    C10 C15 H15 . . 119.8 ?
    C18 C23 C22 . . 119.52(18) ?
    C18 C23 H23 . . 120.2 ?
    C22 C23 H23 . . 120.2 ?
    C13 C14 C15 . . 120.24(18) ?
    C13 C14 H14 . . 119.9 ?
    C15 C14 H14 . . 119.9 ?
    C21 C20 C19 . . 120.62(19) ?
    C21 C20 H20 . . 119.7 ?
    C19 C20 H20 . . 119.7 ?
    C20 C21 C22 . . 119.59(18) ?
    C20 C21 H21 . . 120.2 ?
    C22 C21 H21 . . 120.2 ?
    C5 C6 C1 . . 119.95(18) ?
    C5 C6 H6 . . 120.0 ?
    C1 C6 H6 . . 120.0 ?
    C10 C11 C12 . . 120.56(18) ?
    C10 C11 H11 . . 119.7 ?
    C12 C11 H11 . . 119.7 ?
    C6 C5 C4 . . 120.72(18) ?
    C6 C5 H5 . . 119.6 ?
    C4 C5 H5 . . 119.6 ?
    C20 C19 C18 . . 119.61(18) ?
    C20 C19 H19 . . 120.2 ?
    C18 C19 H19 . . 120.2 ?
    C21 C22 C23 . . 120.70(19) ?
    C21 C22 H22 . . 119.6 ?
    C23 C22 H22 . . 119.6 ?
    C1 C2 C3 . . 120.43(19) ?
    C1 C2 H2 . . 119.8 ?
    C3 C2 H2 . . 119.8 ?
    C14 C13 C12 . . 119.73(18) ?
    C14 C13 H13 . . 120.1 ?
    C12 C13 H13 . . 120.1 ?
    C2 C1 C6 . . 120.00(19) ?
    C2 C1 H1 . . 120.0 ?
    C6 C1 H1 . . 120.0 ?
    C13 C12 C11 . . 120.24(19) ?
    C13 C12 H12 . . 119.9 ?
    C11 C12 H12 . . 119.9 ?
loop_
    _geom_torsion_atom_site_label_1
    _geom_torsion_atom_site_label_2
    _geom_torsion_atom_site_label_3
    _geom_torsion_atom_site_label_4
    _geom_torsion_site_symmetry_1
    _geom_torsion_site_symmetry_2
    _geom_torsion_site_symmetry_3
    _geom_torsion_site_symmetry_4
    _geom_torsion
    _geom_torsion_publ_flag
    C17 N1 C18 C23 . . . . 11.9(3) ?
    C17 N1 C18 C19 . . . . -171.13(17) ?
    C16 N2 N3 C8 . . . . 18.98(18) ?
    C16 C9 C10 C11 . . . . 102.37(17) ?
    C8 C9 C10 C11 . . . . -147.97(15) ?
    C16 C9 C10 C15 . . . . -73.52(19) ?
    C8 C9 C10 C15 . . . . 36.1(2) ?
    N2 N3 C8 C7 . . . . 86.75(16) ?
    N2 N3 C8 C9 . . . . -28.81(16) ?
    C10 C9 C8 N3 . . . . -90.48(15) ?
    C16 C9 C8 N3 . . . . 25.84(14) ?
    C10 C9 C8 C7 . . . . 152.07(13) ?
    C16 C9 C8 C7 . . . . -91.60(14) ?
    C18 N1 C17 O2 . . . . 6.2(3) ?
    C18 N1 C17 C16 . . . . -175.71(16) ?
    C5 C4 C3 C2 . . . . 0.4(3) ?
    C7 C4 C3 C2 . . . . -178.35(17) ?
    N3 N2 C16 C17 . . . . 179.69(14) ?
    N3 N2 C16 C9 . . . . 0.10(19) ?
    O2 C17 C16 N2 . . . . 169.36(16) ?
    N1 C17 C16 N2 . . . . -8.8(2) ?
    O2 C17 C16 C9 . . . . -11.1(2) ?
    N1 C17 C16 C9 . . . . 170.74(14) ?
    C10 C9 C16 N2 . . . . 103.60(16) ?
    C8 C9 C16 N2 . . . . -17.29(17) ?
    C10 C9 C16 C17 . . . . -75.98(19) ?
    C8 C9 C16 C17 . . . . 163.12(14) ?
    C3 C4 C7 O1 . . . . 161.11(17) ?
    C5 C4 C7 O1 . . . . -17.6(2) ?
    C3 C4 C7 C8 . . . . -22.0(2) ?
    C5 C4 C7 C8 . . . . 159.26(15) ?
    N3 C8 C7 O1 . . . . -22.7(2) ?
    C9 C8 C7 O1 . . . . 88.68(18) ?
    N3 C8 C7 C4 . . . . 160.37(13) ?
    C9 C8 C7 C4 . . . . -88.26(17) ?
    C11 C10 C15 C14 . . . . 0.3(2) ?
    C9 C10 C15 C14 . . . . 176.24(15) ?
    C19 C18 C23 C22 . . . . -0.8(3) ?
    N1 C18 C23 C22 . . . . 176.05(17) ?
    C10 C15 C14 C13 . . . . -0.6(3) ?
    C19 C20 C21 C22 . . . . -0.1(3) ?
    C15 C10 C11 C12 . . . . 0.2(3) ?
    C9 C10 C11 C12 . . . . -175.83(16) ?
    C1 C6 C5 C4 . . . . -0.2(3) ?
    C3 C4 C5 C6 . . . . 0.0(3) ?
    C7 C4 C5 C6 . . . . 178.84(16) ?
    C21 C20 C19 C18 . . . . -0.3(3) ?
    C23 C18 C19 C20 . . . . 0.7(3) ?
    N1 C18 C19 C20 . . . . -176.31(17) ?
    C20 C21 C22 C23 . . . . 0.0(3) ?
    C18 C23 C22 C21 . . . . 0.4(3) ?
    C4 C3 C2 C1 . . . . -0.6(3) ?
    C15 C14 C13 C12 . . . . 0.4(3) ?
    C3 C2 C1 C6 . . . . 0.4(3) ?
    C5 C6 C1 C2 . . . . 0.0(3) ?
    C14 C13 C12 C11 . . . . 0.1(3) ?
    C10 C11 C12 C13 . . . . -0.4(3) ?
loop_
    _geom_hbond_atom_site_label_D
    _geom_hbond_atom_site_label_H
    _geom_hbond_atom_site_label_A
    _geom_hbond_site_symmetry_A
    _geom_hbond_distance_DH
    _geom_hbond_distance_HA
    _geom_hbond_distance_DA
    _geom_hbond_angle_DHA
    _geom_hbond_publ_flag
    C3 H3 O1 2_646 0.93 2.56 3.468(4) 166 y
    C8 H8 O1 2_646 0.98 2.50 3.475(4) 173 y
