# Supplementary material for: 5-Benzoyl-N,4-diphenyl-4,5-dihydro-1H-pyrazole-3-carboxamide
Source: Acta Crystallogr Sect E Struct Rep Online. 2009 Aug 29;65(Pt 9):o2281. doi: 10.1107/S1600536809034035 (PMC2970102; doi:10.1107/S1600536809034035)
Supplement: Supplementary file 2 [file e-65-o2281-Isup2.hkl]

# 
# h,k,l, Fc-squared, Fo-squared, sigma(Fo-squared) and status flag 
# 
data_I
_shelx_title ' 081230-CU in P2(1)/n' 
_shelx_refln_list_code          4 
_shelx_F_calc_maximum      158.34 
_exptl_crystal_F_000       776.00 
_reflns_d_resolution_high  0.8675 
 
loop_ 
 _symmetry_equiv_pos_as_xyz 
 'x, y, z' 
 '-x+1/2, y+1/2, -z+1/2' 
 '-x, -y, -z' 
 'x-1/2, -y-1/2, z-1/2' 
 
_cell_length_a     5.8090 
_cell_length_b    10.7170 
_cell_length_c    29.4280 
_cell_angle_alpha  90.000 
_cell_angle_beta   92.753 
_cell_angle_gamma  90.000 
 
_shelx_F_squared_multiplier     1.000 
 
loop_ 
 _refln_index_h 
 _refln_index_k 
 _refln_index_l 
 _refln_F_squared_calc 
 _refln_F_squared_meas 
 _refln_F_squared_sigma 
 _refln_observed_status 
   2   0   0        2.69        2.13      1.72 o 
   4   0   0      215.34      196.89     10.97 o 
   6   0   0      153.67      134.11     11.36 o 
   1   1   0     4727.70     4265.51     14.11 o 
   2   1   0      104.50      104.01      3.02 o 
   3   1   0      463.29      487.60      8.61 o 
   4   1   0        9.50        5.22      3.41 o 
   5   1   0       17.30        9.98      3.75 o 
   6   1   0       12.23       13.84      3.44 o 
   0   2   0     2763.87     2610.62     19.87 o 
   1   2   0     1203.19     1193.25      9.25 o 
   2   2   0      254.83      249.21      3.75 o 
   3   2   0       27.14       25.04      2.52 o 
   4   2   0        0.35       -0.11      2.96 o 
   5   2   0        1.48        1.17      2.65 o 
   6   2   0       77.83       80.71      6.30 o 
   1   3   0     1389.93     1421.16     14.86 o 
   2   3   0        0.34        3.32      1.15 o 
   3   3   0      337.52      383.85      6.55 o 
   4   3   0       50.63       57.19      3.42 o 
   5   3   0       17.19       12.17      3.38 o 
   6   3   0       54.06       43.31      6.13 o 
   0   4   0       66.15       78.24      2.09 o 
   1   4   0     1282.87     1317.44      8.82 o 
   2   4   0     1577.55     1667.98     10.18 o 
   3   4   0      127.15      149.55      3.32 o 
   4   4   0        3.16        1.75      2.02 o 
   5   4   0      182.71      174.89      5.97 o 
   6   4   0        2.95        4.42      3.42 o 
   1   5   0       18.10       26.33      1.76 o 
   2   5   0       35.24       34.85      1.84 o 
   3   5   0       76.81       78.13      2.25 o 
   4   5   0       37.01       35.75      2.05 o 
   5   5   0        0.41        2.49      2.87 o 
   6   5   0        6.27        7.63      3.81 o 
   0   6   0      372.29      373.29      7.20 o 
   1   6   0      167.49      177.08      3.53 o 
   2   6   0       39.84       29.29      1.44 o 
   3   6   0       14.78       12.14      1.42 o 
   4   6   0      472.49      475.89      5.74 o 
   5   6   0        4.45        3.27      3.37 o 
   1   7   0     1957.40     2038.73      8.50 o 
   2   7   0        6.93        5.34      1.15 o 
   3   7   0        9.68        7.92      1.49 o 
   4   7   0        7.73       10.46      1.56 o 
   5   7   0        1.10        2.92      3.40 o 
   0   8   0      133.17      138.03      3.59 o 
   1   8   0      111.65      105.07      2.53 o 
   2   8   0      189.18      176.86      3.25 o 
   3   8   0       36.63       37.21      1.80 o 
   4   8   0       23.15       19.49      1.96 o 
   5   8   0       20.74       18.92      2.96 o 
   1   9   0        0.20        1.82      1.44 o 
   2   9   0      121.06      118.23      2.88 o 
   3   9   0       99.85       94.28      3.05 o 
   4   9   0        0.10        2.51      1.92 o 
   0  10   0      957.10      985.51     11.30 o 
   1  10   0       16.80       15.89      1.65 o 
   2  10   0        1.37        1.49      1.70 o 
   3  10   0       27.28       26.19      1.84 o 
   1  11   0        0.02       -0.36      1.77 o 
   2  11   0       38.00       33.11      2.13 o 
   3  11   0        0.05       -2.36      2.36 o 
   0  12   0       46.40       44.45      3.88 o 
   1  12   0        0.17       -0.65      2.42 o 
  -5   0   1      159.64      143.58     12.41 o 
  -3   0   1     2599.59     2630.54     21.92 o 
  -1   0   1    11300.12    10510.57     44.55 o 
   1   0   1     1575.47     1596.73     17.18 o 
   3   0   1      657.02      690.55     12.91 o 
   5   0   1      496.72      529.86     18.43 o 
  -6   1   1       63.45       53.81      4.54 o 
  -5   1   1      597.63      576.92     11.12 o 
  -4   1   1       62.45       47.15      3.35 o 
  -3   1   1      537.71      549.42      7.47 o 
  -2   1   1       92.96       69.34      2.31 o 
  -1   1   1     2443.07     2331.38     18.65 o 
   0   1   1     1611.43     1568.41     10.58 o 
   1   1   1     1805.92     1696.98     10.83 o 
   2   1   1      301.33      273.35      4.72 o 
   3   1   1     1446.67     1524.09     14.34 o 
   4   1   1      359.92      339.31      9.13 o 
   5   1   1        0.12        0.23      3.11 o 
   6   1   1      133.42      129.79      7.26 o 
  -6   2   1      199.74      213.95      9.27 o 
  -5   2   1       48.46       50.35      4.80 o 
  -4   2   1      633.99      586.70     12.16 o 
  -3   2   1      152.68      169.66      4.76 o 
  -2   2   1        3.47        5.30      1.13 o 
  -1   2   1        6.30        4.74      1.33 o 
   0   2   1     1317.58     1280.13     10.75 o 
   1   2   1     3421.37     3454.21     17.37 o 
   2   2   1      817.93      862.05     10.84 o 
   3   2   1      995.73     1079.98     11.68 o 
   4   2   1        7.86        9.48      2.51 o 
   5   2   1      399.40      380.13      9.48 o 
   6   2   1      113.12      112.77      7.64 o 
  -6   3   1      292.28      277.14     23.11 o 
  -5   3   1        1.55        0.49      3.58 o 
  -4   3   1       86.60       79.60      4.23 o 
  -3   3   1      143.91      144.28      3.88 o 
  -2   3   1      872.20      875.57      6.82 o 
  -1   3   1        0.12        1.11      1.06 o 
   0   3   1     1691.85     1668.83     34.26 o 
   1   3   1     2261.22     2252.13     23.09 o 
   2   3   1      334.63      372.39      4.47 o 
   3   3   1      934.45     1057.22     10.81 o 
   4   3   1      108.62      106.47      6.90 o 
   5   3   1       15.52        9.59      3.01 o 
   6   3   1        0.05        3.93      3.63 o 
  -6   4   1       97.29       95.98      6.44 o 
  -5   4   1       35.05       32.53      3.47 o 
  -4   4   1      145.35      131.49      4.07 o 
  -3   4   1       54.90       53.68      2.31 o 
  -2   4   1      155.45      185.35      3.61 o 
  -1   4   1     1510.73     1539.44     12.06 o 
   0   4   1       16.95       18.89      0.92 o 
   1   4   1      150.65      167.96      2.72 o 
   2   4   1     3295.11     3640.42     17.09 o 
   3   4   1       18.51       25.18      1.56 o 
   4   4   1        1.40        1.24      1.82 o 
   5   4   1       35.37       33.19      3.26 o 
   6   4   1       69.36       72.51      5.78 o 
  -6   5   1       38.52       28.73      3.71 o 
  -5   5   1       88.60       94.01      5.67 o 
  -4   5   1      112.48      117.98      3.43 o 
  -3   5   1        0.43       -0.54      1.26 o 
  -2   5   1        2.22        0.86      1.52 o 
  -1   5   1       24.05       28.45      1.80 o 
   0   5   1        0.29        0.93      0.78 o 
   1   5   1      150.60      178.46      3.11 o 
   2   5   1      334.74      370.36      5.52 o 
   3   5   1      153.38      172.81      3.53 o 
   4   5   1      404.56      403.57      5.43 o 
   5   5   1       73.97       67.28      5.02 o 
   6   5   1        0.68       -0.97      5.23 o 
  -5   6   1       36.30       32.14      3.31 o 
  -4   6   1       22.16       14.72      1.73 o 
  -3   6   1        2.58        1.64      1.37 o 
  -2   6   1      335.96      360.93      4.11 o 
  -1   6   1     1043.67     1130.20      8.26 o 
   0   6   1      458.45      488.68      5.44 o 
   1   6   1      553.81      590.19      6.12 o 
   2   6   1      106.58      108.82      2.16 o 
   3   6   1      236.17      251.90      4.26 o 
   4   6   1      156.29      155.54      3.47 o 
   5   6   1        0.39        6.59      3.20 o 
  -5   7   1      142.16      127.22      7.18 o 
  -4   7   1      346.83      343.42      4.62 o 
  -3   7   1       12.24       10.12      1.33 o 
  -2   7   1       36.36       37.17      1.65 o 
  -1   7   1        8.54       12.41      1.11 o 
   0   7   1       22.71       23.68      1.07 o 
   1   7   1      126.64      121.60      2.16 o 
   2   7   1      132.73      138.89      2.65 o 
   3   7   1        1.20        2.25      1.45 o 
   4   7   1      187.80      176.88      3.47 o 
   5   7   1       16.05       11.92      6.11 o 
  -5   8   1        0.53        0.35      3.05 o 
  -4   8   1       54.18       50.20      2.59 o 
  -3   8   1      168.96      165.36      3.09 o 
  -2   8   1      282.54      271.35      3.95 o 
  -1   8   1        0.89        0.50      1.30 o 
   0   8   1        0.54        0.59      1.21 o 
   1   8   1      737.93      707.77      5.96 o 
   2   8   1        7.34        4.75      1.47 o 
   3   8   1       32.44       29.10      1.70 o 
   4   8   1        1.54        3.03      1.98 o 
   5   8   1        0.23        2.05      3.74 o 
  -4   9   1        3.17       -1.29      1.72 o 
  -3   9   1      105.77       89.78      2.97 o 
  -2   9   1      296.69      280.94      4.25 o 
  -1   9   1      183.36      177.96      3.25 o 
   0   9   1       14.03       13.74      1.51 o 
   1   9   1       31.38       36.20      1.77 o 
   2   9   1      167.98      173.06      3.50 o 
   3   9   1        7.05        5.03      1.64 o 
   4   9   1       48.76       45.76      2.28 o 
  -3  10   1       24.36       24.33      2.00 o 
  -2  10   1      131.51      126.11      3.40 o 
  -1  10   1        0.23        0.84      1.62 o 
   0  10   1       47.69       42.51      2.44 o 
   1  10   1       70.37       66.03      2.67 o 
   2  10   1       87.02       88.64      2.96 o 
   3  10   1        1.19        0.71      1.69 o 
  -3  11   1        3.40        4.95      2.41 o 
  -2  11   1       20.16       17.21      1.89 o 
  -1  11   1      196.18      178.19      4.15 o 
   0  11   1      157.68      160.90      4.02 o 
   1  11   1      194.55      201.23      4.34 o 
   2  11   1       20.06       18.29      1.73 o 
   3  11   1       38.77       34.15      2.71 o 
  -1  12   1      283.27      290.20      5.89 o 
   0  12   1       17.27       16.16      2.27 o 
   1  12   1       33.84       29.23      2.51 o 
  -6   0   2      197.78      207.15     13.57 o 
  -4   0   2        7.02       11.40      4.11 o 
  -2   0   2      689.55      705.82      8.98 o 
   0   0   2     1934.05     1865.68      9.92 o 
   2   0   2        7.82        5.40      2.21 o 
   4   0   2       33.42       31.46      4.17 o 
   6   0   2      252.62      258.05     10.21 o 
  -6   1   2      317.67      288.79     10.60 o 
  -5   1   2     1188.49     1194.91     19.83 o 
  -4   1   2      502.59      526.98      9.29 o 
  -3   1   2       13.28       10.13      1.99 o 
  -2   1   2      117.76      116.97      2.84 o 
  -1   1   2     1128.14     1055.76      7.66 o 
   0   1   2     2160.81     2149.56     18.13 o 
   1   1   2     1668.71     1604.48     11.16 o 
   2   1   2     1067.94     1006.37      9.69 o 
   3   1   2     1346.55     1427.77     14.85 o 
   4   1   2       56.30       55.39      3.66 o 
   5   1   2      307.60      300.52      8.55 o 
   6   1   2        0.01        2.75      3.29 o 
  -6   2   2       12.17        9.13      4.05 o 
  -5   2   2      327.39      353.09     12.47 o 
  -4   2   2       42.04       42.91      3.76 o 
  -3   2   2      182.83      186.02      4.97 o 
  -2   2   2     3792.78     3878.66     26.25 o 
  -1   2   2     3649.16     3594.05     22.97 o 
   0   2   2     7423.10     6864.55     22.81 o 
   1   2   2      247.11      256.82     12.63 o 
   2   2   2       19.93        8.59      1.35 o 
   3   2   2      380.39      363.47      6.73 o 
   4   2   2       91.26      113.79      4.88 o 
   5   2   2      170.43      179.09      6.79 o 
   6   2   2        6.81       12.35      3.62 o 
  -6   3   2       45.94       41.67      4.93 o 
  -5   3   2        2.49        2.56      3.47 o 
  -4   3   2       32.25       31.46      3.02 o 
  -3   3   2     1192.85     1314.09     13.47 o 
  -2   3   2     1127.06     1197.87      7.31 o 
  -1   3   2       26.74       21.09      1.05 o 
   0   3   2       25.56       23.69      2.72 o 
   1   3   2       16.63       16.44      1.04 o 
   2   3   2        0.94        0.20      1.22 o 
   3   3   2       70.02       67.08      4.13 o 
   4   3   2       32.70       33.76      2.82 o 
   5   3   2      229.29      226.56      7.53 o 
   6   3   2        0.51        0.09      3.55 o 
  -6   4   2       11.79       10.52      3.07 o 
  -5   4   2       21.42       20.84      2.87 o 
  -4   4   2       26.44       26.41      2.29 o 
  -3   4   2      295.09      289.61      4.72 o 
  -2   4   2      103.64      106.66      2.96 o 
  -1   4   2      912.63      962.76      7.35 o 
   0   4   2      909.79      893.31      5.39 o 
   1   4   2     1979.84     2021.91     12.05 o 
   2   4   2       38.78       43.52      1.94 o 
   3   4   2       21.88       20.82      1.68 o 
   4   4   2       66.66       73.29      3.27 o 
   5   4   2      165.52      160.65      5.61 o 
   6   4   2       74.06       80.24      5.94 o 
  -6   5   2        6.62        6.67      3.74 o 
  -5   5   2       73.16       83.38      4.91 o 
  -4   5   2      202.69      203.56      4.15 o 
  -3   5   2        8.58        6.58      1.28 o 
  -2   5   2      163.38      197.42      4.89 o 
  -1   5   2       18.49       29.12      1.51 o 
   0   5   2      378.34      384.77      4.16 o 
   1   5   2      264.29      286.20      3.89 o 
   2   5   2        3.69        2.43      1.15 o 
   3   5   2       20.53       22.50      1.59 o 
   4   5   2       98.07      108.39      3.00 o 
   5   5   2        3.65        1.23      3.89 o 
   6   5   2       27.75       22.75      3.69 o 
  -5   6   2      108.76      108.08      4.92 o 
  -4   6   2      184.88      187.75      3.96 o 
  -3   6   2       52.21       58.92      2.10 o 
  -2   6   2       29.54       33.58      1.57 o 
  -1   6   2     1013.91     1073.63      8.83 o 
   0   6   2        3.77        2.95      1.19 o 
   1   6   2       20.64       17.49      1.69 o 
   2   6   2      274.54      273.63      3.29 o 
   3   6   2       95.63       90.90      2.66 o 
   4   6   2        7.75        9.98      1.69 o 
   5   6   2        1.37        0.51      3.00 o 
  -5   7   2        2.02       -0.12      2.52 o 
  -4   7   2        2.28        0.76      1.67 o 
  -3   7   2       19.06       23.97      1.44 o 
  -2   7   2       50.51       47.99      1.75 o 
  -1   7   2       83.65      100.60      1.92 o 
   0   7   2       21.12       28.74      1.11 o 
   1   7   2      172.90      170.90      2.58 o 
   2   7   2       16.11       17.81      1.35 o 
   3   7   2       60.19       63.61      2.45 o 
   4   7   2      212.01      190.88      3.87 o 
   5   7   2        2.75        3.54      3.21 o 
  -5   8   2       53.84       43.00      4.28 o 
  -4   8   2       42.99       40.77      2.37 o 
  -3   8   2        4.02        3.78      1.37 o 
  -2   8   2        1.63        3.04      1.29 o 
  -1   8   2       53.96       56.09      1.86 o 
   0   8   2       72.57       67.94      1.93 o 
   1   8   2      265.15      277.63      3.82 o 
   2   8   2       43.74       46.63      2.00 o 
   3   8   2       29.24       27.14      2.06 o 
   4   8   2       89.16       72.81      2.86 o 
   5   8   2       66.88       57.80      5.00 o 
  -4   9   2       10.83        5.62      1.74 o 
  -3   9   2       58.68       57.21      2.49 o 
  -2   9   2      204.54      214.90      3.76 o 
  -1   9   2       49.10       47.14      1.88 o 
   0   9   2      248.91      244.86      3.93 o 
   1   9   2       52.52       46.16      1.97 o 
   2   9   2      125.70      126.33      2.99 o 
   3   9   2       20.71       15.71      1.94 o 
   4   9   2       44.60       42.06      2.19 o 
  -3  10   2       15.81       14.95      1.74 o 
  -2  10   2      134.83      117.59      3.33 o 
  -1  10   2        3.92        5.60      1.62 o 
   0  10   2        5.26        4.85      1.82 o 
   1  10   2      763.97      756.70      7.67 o 
   2  10   2      109.11      100.35      2.84 o 
   3  10   2       33.50       32.46      2.11 o 
  -3  11   2        1.32        1.13      2.64 o 
  -2  11   2       42.32       40.34      2.20 o 
  -1  11   2       50.95       50.02      2.64 o 
   0  11   2      322.99      321.38      5.77 o 
   1  11   2        4.62        6.60      1.75 o 
   2  11   2        5.49        3.09      1.75 o 
   3  11   2        6.04        6.41      3.30 o 
  -1  12   2       27.54       31.43      2.38 o 
   0  12   2        9.58       12.07      2.45 o 
   1  12   2      225.15      212.15      4.70 o 
  -5   0   3       57.88       54.12      5.58 o 
  -3   0   3      395.86      379.91      9.93 o 
  -1   0   3     8379.15     7778.90     37.73 o 
   1   0   3      524.91      512.56     13.55 o 
   3   0   3     3801.42     4142.18     45.38 o 
   5   0   3      154.26      147.33      8.90 o 
  -6   1   3       18.79       15.36      6.13 o 
  -5   1   3        0.30        1.52      2.80 o 
  -4   1   3       92.46       94.79      4.28 o 
  -3   1   3      220.34      251.06      5.94 o 
  -2   1   3      981.81      961.56      8.08 o 
  -1   1   3     7848.72     7241.09     38.20 o 
   0   1   3      302.14      286.02      2.77 o 
   1   1   3    16060.90    15151.66    108.92 o 
   2   1   3      580.41      583.05      8.23 o 
   3   1   3      301.62      300.66      6.90 o 
   4   1   3       32.91       31.93      2.72 o 
   5   1   3        7.15        5.64      2.74 o 
   6   1   3       21.95       18.28      3.41 o 
  -6   2   3       53.20       56.26      5.39 o 
  -5   2   3        0.11       -2.27      3.46 o 
  -4   2   3       45.85       51.20      3.36 o 
  -3   2   3      954.91     1043.14     17.28 o 
  -2   2   3       52.59       52.99      1.90 o 
  -1   2   3      662.31      647.58      9.58 o 
   0   2   3     3784.95     3632.33     34.64 o 
   1   2   3    12882.91    12244.68     68.24 o 
   2   2   3      175.72      206.94      3.60 o 
   3   2   3      558.22      617.89      6.60 o 
   4   2   3        0.24        1.13      2.20 o 
   5   2   3       23.92       24.73      3.44 o 
   6   2   3        1.37       -0.26      3.36 o 
  -6   3   3      106.02      110.59      5.57 o 
  -5   3   3        5.41        6.93      3.45 o 
  -4   3   3      235.77      268.78      7.07 o 
  -3   3   3      997.04     1069.14     17.60 o 
  -2   3   3      149.18      151.46      3.61 o 
  -1   3   3       22.51        9.69      1.52 o 
   0   3   3      486.21      482.14      8.83 o 
   1   3   3     7178.01     7253.05     26.97 o 
   2   3   3     1451.25     1509.60     11.01 o 
   3   3   3      157.96      168.18      4.07 o 
   4   3   3        3.25        5.43      2.33 o 
   5   3   3      109.21      103.88      4.36 o 
   6   3   3        1.08       -1.94      3.70 o 
  -6   4   3       60.34       63.07      4.41 o 
  -5   4   3       96.57      100.75      5.75 o 
  -4   4   3       14.01       15.50      2.02 o 
  -3   4   3       97.04      106.36      2.88 o 
  -2   4   3        1.18        1.14      1.24 o 
  -1   4   3        0.16        0.89      1.22 o 
   0   4   3      931.21      961.30      5.63 o 
   1   4   3      206.33      229.89      3.14 o 
   2   4   3      449.07      475.51      5.28 o 
   3   4   3      176.12      186.83      3.37 o 
   4   4   3      330.63      329.81      6.34 o 
   5   4   3       13.22       10.35      2.64 o 
   6   4   3        0.00       -1.03      3.53 o 
  -6   5   3        1.83        4.80      3.55 o 
  -5   5   3       58.23       64.06      5.12 o 
  -4   5   3       16.97       17.71      1.89 o 
  -3   5   3        0.54       -0.23      1.30 o 
  -2   5   3      205.71      238.01      4.61 o 
  -1   5   3      627.47      622.21      6.67 o 
   0   5   3      132.84      124.85      2.10 o 
   1   5   3        0.05        1.57      1.08 o 
   2   5   3      386.94      416.10      5.12 o 
   3   5   3      143.57      147.62      2.93 o 
   4   5   3       22.90       31.04      2.11 o 
   5   5   3       96.75       83.72      6.89 o 
   6   5   3        3.91       -0.37      5.26 o 
  -5   6   3       13.47       16.41      2.98 o 
  -4   6   3        6.39        8.02      1.85 o 
  -3   6   3       75.76       78.01      2.35 o 
  -2   6   3      548.74      604.39      5.09 o 
  -1   6   3       83.65       72.86      2.57 o 
   0   6   3      170.56      159.91      3.01 o 
   1   6   3       96.81      114.49      3.29 o 
   2   6   3        0.88        2.08      1.08 o 
   3   6   3       69.94       55.93      2.06 o 
   4   6   3       71.18       69.47      2.66 o 
   5   6   3       14.88       17.30      3.03 o 
  -5   7   3        7.87       10.40      2.57 o 
  -4   7   3       26.87       30.08      1.82 o 
  -3   7   3       10.87        8.35      1.34 o 
  -2   7   3      120.28      117.79      2.53 o 
  -1   7   3       27.89       23.61      1.32 o 
   0   7   3       36.81       35.62      1.22 o 
   1   7   3        0.06        0.16      1.03 o 
   2   7   3       14.25       14.77      1.39 o 
   3   7   3       87.70       96.63      2.77 o 
   4   7   3      199.71      182.48      3.76 o 
   5   7   3       16.56       13.38      2.47 o 
  -5   8   3       32.02       34.62      4.96 o 
  -4   8   3        3.33        0.90      1.76 o 
  -3   8   3       63.55       56.47      1.95 o 
  -2   8   3      123.94      121.22      2.54 o 
  -1   8   3       10.78       12.17      1.23 o 
   0   8   3      240.29      258.04      3.50 o 
   1   8   3       40.94       35.67      1.68 o 
   2   8   3      190.33      180.04      3.36 o 
   3   8   3      154.09      143.21      3.35 o 
   4   8   3       38.90       40.04      2.29 o 
   5   8   3       25.36       16.84      3.59 o 
  -4   9   3      121.34      120.70      2.94 o 
  -3   9   3        5.01        6.15      1.78 o 
  -2   9   3        1.73        2.93      1.53 o 
  -1   9   3        0.47        0.60      1.42 o 
   0   9   3       13.00       12.62      1.51 o 
   1   9   3      180.06      192.01      3.62 o 
   2   9   3        9.04        8.40      1.63 o 
   3   9   3       13.87       12.10      1.79 o 
   4   9   3       12.41       10.13      2.08 o 
  -3  10   3       22.75       21.49      1.86 o 
  -2  10   3      403.68      403.26      5.65 o 
  -1  10   3       61.36       57.99      2.59 o 
   0  10   3       13.30       10.75      1.88 o 
   1  10   3      228.37      222.53      4.58 o 
   2  10   3       71.83       74.82      2.77 o 
   3  10   3        0.20        1.28      1.68 o 
  -3  11   3        1.16       -0.18      2.64 o 
  -2  11   3      100.97       90.55      3.09 o 
  -1  11   3       85.26       77.35      2.91 o 
   0  11   3       61.36       56.78      2.83 o 
   1  11   3        3.30        2.48      1.79 o 
   2  11   3       11.76        7.40      1.81 o 
  -1  12   3        6.20        7.39      2.71 o 
   0  12   3       31.90       32.49      3.03 o 
   1  12   3      154.95      161.98      4.53 o 
  -6   0   4        0.35        5.85      6.90 o 
  -4   0   4      571.72      514.17     12.49 o 
  -2   0   4     2681.00     2490.62     28.82 o 
   0   0   4        1.31        0.63      0.87 o 
   2   0   4     2229.52     2290.78     20.29 o 
   4   0   4        1.76       -0.18      3.57 o 
   6   0   4       47.64       44.90      5.09 o 
  -6   1   4        5.84        7.88      6.11 o 
  -5   1   4      347.98      323.07      6.59 o 
  -4   1   4      385.02      411.22      6.50 o 
  -3   1   4      149.74      153.44      5.43 o 
  -2   1   4       38.71       39.04      1.69 o 
  -1   1   4        6.07        4.04      0.97 o 
   0   1   4      358.53      364.19      3.11 o 
   1   1   4      477.08      464.87      6.90 o 
   2   1   4      971.76     1096.35     12.11 o 
   3   1   4      514.76      528.36      9.19 o 
   4   1   4       15.60       17.84      2.27 o 
   5   1   4      464.98      482.35      9.67 o 
   6   1   4      206.20      212.78      7.83 o 
  -6   2   4       13.74       17.42      4.14 o 
  -5   2   4       28.69       27.02      3.80 o 
  -4   2   4        2.73       -1.12      2.35 o 
  -3   2   4        1.48        2.20      2.17 o 
  -2   2   4       88.00       87.51      2.74 o 
  -1   2   4     1582.14     1634.31     20.83 o 
   0   2   4    16502.40    15418.42    110.33 o 
   1   2   4     3242.59     3159.39     20.68 o 
   2   2   4      305.52      308.98      4.67 o 
   3   2   4      218.54      283.99      5.51 o 
   4   2   4       67.88       73.99      3.70 o 
   5   2   4      878.70      923.20     14.73 o 
   6   2   4       55.88       49.09      4.24 o 
  -6   3   4       95.44       98.77      5.29 o 
  -5   3   4       40.06       36.89      3.46 o 
  -4   3   4       25.64       25.95      3.00 o 
  -3   3   4        4.93        2.44      1.97 o 
  -2   3   4        2.65        5.69      1.49 o 
  -1   3   4     1512.38     1622.61     11.02 o 
   0   3   4      591.83      558.51      8.57 o 
   1   3   4       37.71       30.93      1.39 o 
   2   3   4      765.13      832.90      6.98 o 
   3   3   4      334.92      377.48      5.57 o 
   4   3   4      187.09      210.24      5.39 o 
   5   3   4       32.15       33.62      3.03 o 
   6   3   4       11.33        6.79      3.72 o 
  -6   4   4       19.61       17.01      3.12 o 
  -5   4   4       11.69        8.34      3.36 o 
  -4   4   4        8.96        7.24      2.01 o 
  -3   4   4      669.21      723.01      6.25 o 
  -2   4   4     1117.13     1206.52      9.87 o 
  -1   4   4       12.42       10.95      1.24 o 
   0   4   4      151.45      184.41      2.25 o 
   1   4   4       56.58       59.26      1.79 o 
   2   4   4      167.49      198.32      3.63 o 
   3   4   4       30.56       25.41      1.59 o 
   4   4   4      109.90      110.71      4.32 o 
   5   4   4      128.67      136.51      5.44 o 
   6   4   4       69.34       65.50      5.36 o 
  -6   5   4       84.73       75.78      4.32 o 
  -5   5   4       65.73       69.03      7.79 o 
  -4   5   4       20.40       20.74      1.89 o 
  -3   5   4        6.90        8.00      1.31 o 
  -2   5   4      128.58      147.53      3.34 o 
  -1   5   4      680.14      760.27      6.99 o 
   0   5   4      459.29      505.39      4.31 o 
   1   5   4      115.10      111.11      2.96 o 
   2   5   4      976.08     1048.77      8.04 o 
   3   5   4        0.53        1.66      1.26 o 
   4   5   4      233.95      238.17      5.37 o 
   5   5   4        4.23       -0.16      3.30 o 
   6   5   4       13.03       17.33      4.85 o 
  -5   6   4      200.98      188.79      7.38 o 
  -4   6   4      143.33      137.23      3.65 o 
  -3   6   4       41.32       46.51      1.80 o 
  -2   6   4      174.49      195.47      2.92 o 
  -1   6   4       19.78       16.83      1.65 o 
   0   6   4     1005.02     1056.91      8.02 o 
   1   6   4      191.76      183.25      4.56 o 
   2   6   4        0.10        0.21      1.09 o 
   3   6   4      290.32      285.78      3.94 o 
   4   6   4      164.78      150.73      3.80 o 
   5   6   4       45.96       33.59      2.93 o 
  -5   7   4       70.97       66.47      3.57 o 
  -4   7   4       12.21       14.15      1.69 o 
  -3   7   4       38.93       32.72      1.79 o 
  -2   7   4      238.04      217.74      3.17 o 
  -1   7   4     1298.38     1364.22      6.69 o 
   0   7   4      229.54      260.18      2.79 o 
   1   7   4       80.54       85.46      1.85 o 
   2   7   4       11.86       10.15      1.36 o 
   3   7   4       68.68       71.11      2.47 o 
   4   7   4      247.93      229.37      4.32 o 
   5   7   4        3.37        0.09      3.39 o 
  -5   8   4        2.24        1.08      5.34 o 
  -4   8   4       92.60       79.43      2.90 o 
  -3   8   4       11.42       14.41      1.43 o 
  -2   8   4      217.03      204.87      3.17 o 
  -1   8   4      158.45      161.92      2.71 o 
   0   8   4        8.86        8.77      1.32 o 
   1   8   4       61.25       49.99      1.73 o 
   2   8   4      229.53      240.21      3.80 o 
   3   8   4      303.36      287.37      4.52 o 
   4   8   4        0.07        0.99      1.90 o 
  -4   9   4      114.20      102.21      3.04 o 
  -3   9   4       39.18       36.61      2.17 o 
  -2   9   4      271.53      271.35      4.00 o 
  -1   9   4       30.68       27.69      1.67 o 
   0   9   4       42.06       37.85      2.25 o 
   1   9   4      419.54      419.92      5.30 o 
   2   9   4      477.27      491.64      5.52 o 
   3   9   4        0.51        0.84      1.72 o 
   4   9   4       71.34       66.97      2.69 o 
  -3  10   4        3.08        2.51      1.66 o 
  -2  10   4      109.76       99.27      3.25 o 
  -1  10   4       34.05       36.96      2.36 o 
   0  10   4      272.52      271.24      5.62 o 
   1  10   4      148.01      125.47      3.67 o 
   2  10   4      150.79      142.84      3.59 o 
   3  10   4        1.36        1.83      1.66 o 
  -2  11   4        5.98        6.46      1.86 o 
  -1  11   4       17.54       12.81      1.87 o 
   0  11   4       29.35       29.15      2.34 o 
   1  11   4        1.22        3.84      1.96 o 
   2  11   4        5.37        2.51      1.77 o 
  -1  12   4        2.28        3.28      2.66 o 
   0  12   4      125.09      116.25      4.05 o 
   1  12   4       28.00       22.84      2.41 o 
  -5   0   5     1066.18     1008.98     17.95 o 
  -3   0   5      277.71      310.18      7.66 o 
  -1   0   5     6078.11     6039.40     62.86 o 
   1   0   5     7965.84     7806.07     44.41 o 
   3   0   5     1331.96     1390.72     24.52 o 
   5   0   5       24.58       28.89      3.81 o 
  -6   1   5      192.97      185.07     12.75 o 
  -5   1   5       12.83        9.68      2.54 o 
  -4   1   5       11.98       15.72      2.21 o 
  -3   1   5      102.33       92.46      4.33 o 
  -2   1   5      354.45      369.31      4.97 o 
  -1   1   5    14202.68    13345.26     71.56 o 
   0   1   5     1056.45     1027.22      7.80 o 
   1   1   5      105.80      108.58      3.42 o 
   2   1   5       27.27       38.16      2.47 o 
   3   1   5      542.27      586.64      8.21 o 
   4   1   5      185.89      183.96      4.98 o 
   5   1   5       11.09       11.92      2.50 o 
   6   1   5      137.92      125.91      6.33 o 
  -6   2   5       26.30       30.49      4.39 o 
  -5   2   5      283.69      280.15      9.81 o 
  -4   2   5     1026.15     1051.19     15.20 o 
  -3   2   5       25.26       38.48      3.35 o 
  -2   2   5      977.61     1003.19     13.87 o 
  -1   2   5      211.86      192.34      6.09 o 
   0   2   5      376.21      356.56      5.19 o 
   1   2   5     6550.39     6362.03     24.10 o 
   2   2   5      463.01      462.81      4.56 o 
   3   2   5        2.82        7.19      2.13 o 
   4   2   5      304.97      293.71      7.93 o 
   5   2   5       74.07       77.96      3.96 o 
   6   2   5        9.62        9.60      3.11 o 
  -6   3   5        7.00        4.94      3.18 o 
  -5   3   5        7.01        5.12      3.11 o 
  -4   3   5      490.70      473.32     11.66 o 
  -3   3   5       43.85       41.99      3.00 o 
  -2   3   5       43.14       54.08      2.05 o 
  -1   3   5        7.81        2.54      1.11 o 
   0   3   5     2577.01     2548.12     20.47 o 
   1   3   5     3905.17     3975.35     12.49 o 
   2   3   5     4226.89     4426.07     24.34 o 
   3   3   5       77.10       77.87      3.32 o 
   4   3   5       71.57       71.44      3.00 o 
   5   3   5      366.04      368.24      8.90 o 
   6   3   5       23.63       18.31      4.18 o 
  -6   4   5       15.32       14.48      3.08 o 
  -5   4   5        9.91       14.81      4.02 o 
  -4   4   5      134.54      132.02      4.40 o 
  -3   4   5      131.63      137.05      2.81 o 
  -2   4   5     1478.78     1564.92     14.68 o 
  -1   4   5       48.06       46.55      2.11 o 
   0   4   5      155.53      147.85      2.27 o 
   1   4   5        1.85        2.72      1.15 o 
   2   4   5       32.91       34.67      1.92 o 
   3   4   5      131.97      143.23      2.85 o 
   4   4   5       41.96       43.54      2.49 o 
   5   4   5      147.41      122.41      5.25 o 
   6   4   5       87.92       97.73      8.28 o 
  -6   5   5        7.90        6.67      2.87 o 
  -5   5   5       55.63       52.89      5.79 o 
  -4   5   5        0.18        0.49      1.70 o 
  -3   5   5       24.67       29.62      1.63 o 
  -2   5   5      202.15      236.72      4.46 o 
  -1   5   5      123.26      102.95      3.04 o 
   0   5   5       77.23       82.31      1.96 o 
   1   5   5      237.56      230.69      3.56 o 
   2   5   5       90.28       83.63      2.38 o 
   3   5   5      110.43      103.87      2.35 o 
   4   5   5        0.27       -0.47      1.92 o 
   5   5   5       25.74       15.69      3.47 o 
  -5   6   5       38.18       28.74      4.62 o 
  -4   6   5       15.60       13.04      1.80 o 
  -3   6   5        6.41        8.85      1.29 o 
  -2   6   5       22.37       24.89      1.32 o 
  -1   6   5     1459.72     1526.72     10.98 o 
   0   6   5      838.35      917.39      6.65 o 
   1   6   5        3.09        3.24      1.24 o 
   2   6   5       91.72      101.67      2.21 o 
   3   6   5      553.12      534.64      5.30 o 
   4   6   5       40.56       43.24      2.48 o 
   5   6   5       25.20       23.19      2.75 o 
  -5   7   5        5.33        1.97      2.38 o 
  -4   7   5      113.73      107.08      3.04 o 
  -3   7   5        5.57        2.04      1.35 o 
  -2   7   5      179.85      183.56      2.98 o 
  -1   7   5        2.79        2.22      1.00 o 
   0   7   5      108.05      117.20      2.01 o 
   1   7   5      454.03      446.61      3.85 o 
   2   7   5      230.83      211.60      3.51 o 
   3   7   5       99.45       91.46      2.55 o 
   4   7   5        6.24        5.60      1.78 o 
   5   7   5        0.69        1.49      2.42 o 
  -5   8   5      137.89      133.26      9.09 o 
  -4   8   5      160.53      155.99      3.94 o 
  -3   8   5        1.31        2.04      1.37 o 
  -2   8   5      134.15      139.22      2.88 o 
  -1   8   5        4.43        4.75      1.17 o 
   0   8   5      198.38      197.61      3.69 o 
   1   8   5      369.64      361.95      3.98 o 
   2   8   5       23.56       19.97      1.60 o 
   3   8   5       86.07       81.19      2.66 o 
   4   8   5       47.48       41.73      3.00 o 
  -4   9   5       19.04       18.71      1.91 o 
  -3   9   5       26.12       23.13      1.85 o 
  -2   9   5       80.45       75.68      2.43 o 
  -1   9   5      239.05      246.50      3.64 o 
   0   9   5        0.08       -0.77      1.60 o 
   1   9   5      845.16      901.02      8.32 o 
   2   9   5       37.10       34.72      1.89 o 
   3   9   5       50.90       43.83      2.45 o 
   4   9   5        4.67        4.59      1.94 o 
  -3  10   5       11.64       14.31      1.70 o 
  -2  10   5      190.49      178.53      3.86 o 
  -1  10   5        0.39       -0.14      1.87 o 
   0  10   5       10.57        9.30      1.91 o 
   1  10   5     1622.79     1619.09     10.97 o 
   2  10   5        2.62        3.80      1.73 o 
   3  10   5       76.06       76.62      2.52 o 
  -2  11   5       89.92       93.98      3.10 o 
  -1  11   5       21.38       21.88      2.06 o 
   0  11   5       20.98       19.81      2.33 o 
   1  11   5       37.07       30.22      2.38 o 
   2  11   5      131.51      115.41      3.04 o 
  -1  12   5       12.39       14.18      3.41 o 
   0  12   5        3.21        1.61      2.40 o 
   1  12   5        6.38        5.85      2.74 o 
  -4   0   6      119.42      130.03      6.93 o 
  -2   0   6     2474.52     2702.01     60.93 o 
   0   0   6      258.19      260.82      4.88 o 
   2   0   6     1183.74     1152.99     12.19 o 
   4   0   6      122.51      128.71      7.83 o 
   6   0   6      176.62      184.51     12.95 o 
  -6   1   6        0.01       -1.18      6.77 o 
  -5   1   6        0.18       -0.95      2.47 o 
  -4   1   6     1084.32     1083.82     11.40 o 
  -3   1   6      204.14      253.21      6.88 o 
  -2   1   6     2217.63     2353.27     25.77 o 
  -1   1   6      543.13      487.11      4.71 o 
   0   1   6     8704.49     8534.27     44.61 o 
   1   1   6       37.99       26.68      1.80 o 
   2   1   6        0.40        2.68      1.29 o 
   3   1   6      105.31      124.56      3.69 o 
   4   1   6      198.00      203.50      5.75 o 
   5   1   6      174.70      174.12      5.51 o 
   6   1   6        1.08        1.70      3.15 o 
  -6   2   6        0.00        0.43      4.19 o 
  -5   2   6       63.32       62.93      4.08 o 
  -4   2   6       23.40       25.98      2.47 o 
  -3   2   6      105.06      122.52      6.54 o 
  -2   2   6      216.69      221.61      4.53 o 
  -1   2   6     2002.05     1904.73     18.74 o 
   0   2   6    25070.74    24113.19    145.61 o 
   1   2   6    10141.46    10165.57     27.49 o 
   2   2   6      813.81      833.23      6.09 o 
   3   2   6       49.56       53.04      2.94 o 
   4   2   6      225.64      225.86      5.18 o 
   5   2   6       41.36       42.06      3.24 o 
   6   2   6       40.36       38.06      3.80 o 
  -6   3   6       41.22       39.44      6.43 o 
  -5   3   6       82.68       74.00      5.12 o 
  -4   3   6      694.04      743.17     14.59 o 
  -3   3   6        5.73        5.34      1.49 o 
  -2   3   6        0.05       18.49      2.63 o 
  -1   3   6      173.70      183.59      3.89 o 
   0   3   6    15114.51    14971.53     51.11 o 
   1   3   6     3041.18     3013.99     10.23 o 
   2   3   6      951.40     1085.11      8.02 o 
   3   3   6       68.79       84.89      3.03 o 
   4   3   6       42.83       48.51      2.54 o 
   5   3   6        0.05        2.19      2.51 o 
   6   3   6        3.12        3.24      3.64 o 
  -6   4   6        3.15        2.29      3.13 o 
  -5   4   6       85.23       81.90      4.16 o 
  -4   4   6       61.67       56.26      3.16 o 
  -3   4   6      458.20      502.69      6.16 o 
  -2   4   6       52.81       57.90      2.51 o 
  -1   4   6     1295.42     1349.14      9.42 o 
   0   4   6      274.82      276.79      3.21 o 
   1   4   6       31.57       22.78      1.43 o 
   2   4   6       25.89       39.70      2.80 o 
   3   4   6       97.08      113.30      2.65 o 
   4   4   6        0.43        1.16      1.76 o 
   5   4   6      233.05      238.49      7.83 o 
   6   4   6        0.00       -4.17      4.17 o 
  -6   5   6       18.98       12.60      2.97 o 
  -5   5   6        0.02        0.97      3.13 o 
  -4   5   6       14.39       16.53      1.90 o 
  -3   5   6      156.36      156.84      3.23 o 
  -2   5   6       44.87       58.34      2.20 o 
  -1   5   6      440.73      424.28      5.93 o 
   0   5   6     1280.16     1432.21     14.87 o 
   1   5   6       67.60       64.03      2.07 o 
   2   5   6      254.79      210.61      3.52 o 
   3   5   6      231.72      204.93      3.23 o 
   4   5   6        1.35        1.94      1.82 o 
   5   5   6       14.83       12.65      2.87 o 
  -5   6   6       38.13       32.34      4.87 o 
  -4   6   6      141.15      139.91      3.29 o 
  -3   6   6       39.54       41.99      1.74 o 
  -2   6   6      292.76      302.38      3.29 o 
  -1   6   6     2222.96     2406.93     12.67 o 
   0   6   6        4.93        4.02      1.20 o 
   1   6   6       72.59       76.41      2.01 o 
   2   6   6        0.15        0.61      1.07 o 
   3   6   6      154.31      146.50      2.88 o 
   4   6   6       95.75       99.47      3.35 o 
   5   6   6        7.37        4.30      2.42 o 
  -5   7   6        8.17       10.24      2.42 o 
  -4   7   6       13.39       15.05      1.79 o 
  -3   7   6      165.16      168.34      3.26 o 
  -2   7   6      103.34       91.29      2.24 o 
  -1   7   6        3.16        5.74      1.02 o 
   0   7   6        0.01        0.62      1.10 o 
   1   7   6        9.91        7.77      1.08 o 
   2   7   6        3.26        1.69      1.22 o 
   3   7   6      165.43      170.36      3.32 o 
   4   7   6        9.52        5.63      2.00 o 
   5   7   6        1.46       -1.70      2.37 o 
  -5   8   6        0.75        0.22      5.23 o 
  -4   8   6      113.59      106.47      3.53 o 
  -3   8   6      478.04      500.34      5.11 o 
  -2   8   6       83.93       79.08      2.33 o 
  -1   8   6        4.11        4.91      1.11 o 
   0   8   6      733.13      741.46      7.16 o 
   1   8   6      379.59      352.92      3.87 o 
   2   8   6       65.02       63.99      2.14 o 
   3   8   6       59.45       50.04      2.28 o 
   4   8   6       75.55       73.38      3.62 o 
  -4   9   6      156.37      157.27      3.99 o 
  -3   9   6       14.51        7.79      1.59 o 
  -2   9   6      130.03      134.20      3.02 o 
  -1   9   6       83.49       84.31      2.44 o 
   0   9   6       11.04        6.05      1.75 o 
   1   9   6      174.15      174.66      4.17 o 
   2   9   6        0.00        0.20      1.56 o 
   3   9   6        6.25        8.03      1.87 o 
   4   9   6       40.81       42.14      2.59 o 
  -3  10   6       36.40       36.09      2.06 o 
  -2  10   6       59.07       56.42      2.53 o 
  -1  10   6       73.25       67.28      2.88 o 
   0  10   6      111.50      106.67      3.52 o 
   1  10   6      430.97      415.73      6.41 o 
   2  10   6      134.02      130.91      3.25 o 
   3  10   6        6.65        4.93      1.74 o 
  -2  11   6       56.82       51.84      2.44 o 
  -1  11   6        0.03       -2.02      2.34 o 
   0  11   6       78.79       72.32      3.56 o 
   1  11   6       29.14       27.26      2.17 o 
   2  11   6        4.56        1.82      1.92 o 
   0  12   6       26.22       28.17      3.01 o 
   1  12   6       21.33       18.67      5.39 o 
  -5   0   7      224.23      219.19      8.13 o 
  -3   0   7       80.82       99.02      9.79 o 
  -1   0   7    18228.39    17600.68     74.19 o 
   1   0   7     7242.39     7130.29     33.54 o 
   3   0   7       45.36       47.32      3.84 o 
   5   0   7      139.59      130.77      6.87 o 
  -6   1   7      104.89      105.63      9.13 o 
  -5   1   7      320.57      303.26      7.87 o 
  -4   1   7       41.77       42.88      3.25 o 
  -3   1   7      221.58      246.26      8.99 o 
  -2   1   7       78.21       67.08      2.58 o 
  -1   1   7     9233.71     8924.21     49.10 o 
   0   1   7      169.82      162.18      3.66 o 
   1   1   7     4609.43     4532.45     34.84 o 
   2   1   7     2997.31     3156.87     18.79 o 
   3   1   7     1174.91     1217.12     15.73 o 
   4   1   7      384.84      390.66      6.66 o 
   5   1   7       20.19       15.13      2.60 o 
   6   1   7       49.44       43.85      4.34 o 
  -6   2   7        4.13        2.61      4.13 o 
  -5   2   7       42.45       37.62      3.39 o 
  -4   2   7       14.26       12.30      2.20 o 
  -3   2   7       12.24       20.33      3.60 o 
  -2   2   7      237.08      218.89      4.72 o 
  -1   2   7      336.49      342.99      4.67 o 
   0   2   7      916.22      934.28      9.18 o 
   1   2   7     4049.34     4230.26     21.60 o 
   2   2   7     3251.29     3363.73     22.00 o 
   3   2   7        3.04        9.58      1.76 o 
   4   2   7       32.29       28.28      2.06 o 
   5   2   7       19.44       12.60      2.54 o 
   6   2   7      158.71      150.05      6.46 o 
  -6   3   7        8.14        6.47      2.83 o 
  -5   3   7      103.07      113.16      5.23 o 
  -4   3   7      409.29      394.29      8.62 o 
  -3   3   7      206.49      206.02      4.52 o 
  -2   3   7      188.29      189.44      3.91 o 
  -1   3   7       26.93       30.99      1.66 o 
   0   3   7       39.86       40.81      1.70 o 
   1   3   7      782.82      812.89      7.58 o 
   2   3   7       23.37       28.85      1.72 o 
   3   3   7      175.20      171.06      3.47 o 
   4   3   7      167.81      165.13      4.01 o 
   5   3   7       40.75       37.40      3.04 o 
   6   3   7       59.29       58.55      4.17 o 
  -6   4   7       33.80       27.14      3.38 o 
  -5   4   7      355.57      354.03      7.80 o 
  -4   4   7      691.74      709.57      9.63 o 
  -3   4   7      457.14      471.26      5.79 o 
  -2   4   7       30.40       38.38      2.41 o 
  -1   4   7       45.50       46.46      1.71 o 
   0   4   7     3358.19     3446.12     20.22 o 
   1   4   7       87.84      113.60      2.84 o 
   2   4   7      578.71      624.36      6.03 o 
   3   4   7        0.08        2.09      1.42 o 
   4   4   7       12.81       16.49      1.85 o 
   5   4   7       14.55       12.76      2.36 o 
   6   4   7       11.69       14.89      3.00 o 
  -6   5   7       41.76       46.37      6.47 o 
  -5   5   7       48.88       51.45      4.32 o 
  -4   5   7       12.87        8.70      1.79 o 
  -3   5   7       61.51       62.87      2.26 o 
  -2   5   7      184.91      198.14      3.26 o 
  -1   5   7      742.01      774.27      9.05 o 
   0   5   7      373.74      455.95      4.65 o 
   1   5   7      598.37      601.22      8.10 o 
   2   5   7      221.09      224.39      3.11 o 
   3   5   7      275.40      280.98      4.03 o 
   4   5   7        3.09        1.47      1.79 o 
   5   5   7       98.63       87.46      4.18 o 
  -5   6   7      146.04      134.71     13.26 o 
  -4   6   7      279.63      281.75      4.51 o 
  -3   6   7       10.01        9.55      1.35 o 
  -2   6   7      123.29      117.37      2.23 o 
  -1   6   7      124.10      132.14      2.18 o 
   0   6   7     1311.37     1368.28     11.10 o 
   1   6   7       31.58       42.31      1.47 o 
   2   6   7      139.84      138.08      2.32 o 
   3   6   7      879.16      923.86      6.69 o 
   4   6   7      100.55      109.19      3.30 o 
   5   6   7        1.22        0.42      2.33 o 
  -5   7   7       39.45       37.28      3.82 o 
  -4   7   7       12.51       14.19      1.78 o 
  -3   7   7      140.86      143.34      3.07 o 
  -2   7   7       42.45       48.16      1.77 o 
  -1   7   7       55.87       49.80      1.51 o 
   0   7   7       30.03       31.35      1.30 o 
   1   7   7      248.56      260.38      3.26 o 
   2   7   7      275.63      273.29      3.52 o 
   3   7   7      355.29      346.51      4.70 o 
   4   7   7      112.97      102.96      4.35 o 
   5   7   7        0.44        1.08      2.48 o 
  -4   8   7      111.85      103.51      3.45 o 
  -3   8   7       60.68       59.15      2.08 o 
  -2   8   7        1.62        1.07      1.31 o 
  -1   8   7       78.80       87.44      2.13 o 
   0   8   7      548.17      551.59      6.48 o 
   1   8   7      840.20      831.21      6.01 o 
   2   8   7        4.30        4.44      1.43 o 
   3   8   7       22.76       21.19      1.94 o 
   4   8   7        2.70        5.34      2.38 o 
  -4   9   7       16.66       17.30      2.34 o 
  -3   9   7       99.49      102.50      2.96 o 
  -2   9   7       30.73       27.09      1.79 o 
  -1   9   7       37.33       37.06      2.05 o 
   0   9   7       17.40       14.77      1.88 o 
   1   9   7      280.01      265.02      4.75 o 
   2   9   7       19.85       16.50      1.77 o 
   3   9   7      120.59      115.30      3.70 o 
   4   9   7        1.72        0.93      2.02 o 
  -3  10   7       81.83       83.27      2.67 o 
  -2  10   7       47.44       41.29      2.16 o 
  -1  10   7        3.23        2.96      1.95 o 
   0  10   7      142.92      136.85      3.90 o 
   1  10   7      132.84      133.21      3.87 o 
   2  10   7      126.51      115.61      3.05 o 
   3  10   7        9.76        6.23      1.73 o 
  -2  11   7        4.49        2.37      2.01 o 
  -1  11   7       50.05       45.73      2.82 o 
   0  11   7      141.45      124.90      4.96 o 
   1  11   7        5.48        4.76      1.93 o 
   2  11   7        0.72        1.14      1.89 o 
   0  12   7       57.55       62.97      3.92 o 
  -6   0   8        9.54        2.50      5.97 o 
  -4   0   8      150.67      159.75      7.81 o 
  -2   0   8     2868.49     3169.63     43.11 o 
   0   0   8       13.73       12.58      2.29 o 
   2   0   8     3689.07     3726.30     34.38 o 
   4   0   8      118.06      110.75      5.52 o 
   6   0   8       17.42       12.25      5.34 o 
  -6   1   8       18.91       19.91      4.23 o 
  -5   1   8      132.73      122.01      5.43 o 
  -4   1   8      567.98      547.68      9.54 o 
  -3   1   8      751.31      858.78     23.16 o 
  -2   1   8        1.85       10.59      1.87 o 
  -1   1   8      974.89     1009.58      7.68 o 
   0   1   8      163.66      182.68      4.86 o 
   1   1   8     2026.03     2019.01      9.78 o 
   2   1   8       26.43       33.52      1.70 o 
   3   1   8      391.49      391.27      6.45 o 
   4   1   8        8.05       10.57      1.91 o 
   5   1   8      195.36      185.76      5.75 o 
   6   1   8      155.37      153.34      6.64 o 
  -6   2   8       44.60       35.48      4.60 o 
  -5   2   8      190.13      195.51      6.65 o 
  -4   2   8        8.00        7.68      2.37 o 
  -3   2   8       69.01       59.29      3.13 o 
  -2   2   8       53.85       73.01      3.10 o 
  -1   2   8       10.97       10.72      1.00 o 
   0   2   8       54.80       55.82      1.88 o 
   1   2   8       51.39       55.65      1.93 o 
   2   2   8       12.47       10.13      1.44 o 
   3   2   8        0.25       -0.38      1.34 o 
   4   2   8      489.97      500.26      6.76 o 
   5   2   8       78.97       77.86      3.66 o 
   6   2   8        1.39        0.83      3.62 o 
  -6   3   8       11.89       10.14      3.26 o 
  -5   3   8      235.75      217.95      6.93 o 
  -4   3   8        8.26        5.07      2.91 o 
  -3   3   8       52.59       80.71      3.30 o 
  -2   3   8      134.18      155.82      4.67 o 
  -1   3   8      379.41      431.69      4.76 o 
   0   3   8        2.30        2.03      0.83 o 
   1   3   8       13.34        7.19      0.99 o 
   2   3   8      938.41      998.00     11.95 o 
   3   3   8      286.52      311.01      4.58 o 
   4   3   8        4.17        5.30      1.79 o 
   5   3   8        8.24        3.24      2.34 o 
   6   3   8       61.64       63.10      4.18 o 
  -6   4   8        0.44        3.28      3.15 o 
  -5   4   8      359.97      373.05      7.95 o 
  -4   4   8      112.66      107.91      4.18 o 
  -3   4   8      343.00      325.72      4.21 o 
  -2   4   8      411.11      443.76      6.61 o 
  -1   4   8        0.00        1.11      1.20 o 
   0   4   8        3.04        4.78      0.83 o 
   1   4   8       74.38       62.41      1.82 o 
   2   4   8      596.92      610.71      5.76 o 
   3   4   8        8.85       11.23      1.56 o 
   4   4   8      310.74      333.26      5.57 o 
   5   4   8       10.04        9.94      3.14 o 
   6   4   8        0.00        1.19      3.80 o 
  -5   5   8       40.23       35.53      4.28 o 
  -4   5   8        2.87        1.40      2.07 o 
  -3   5   8        0.46        0.38      1.33 o 
  -2   5   8       26.93       23.57      1.43 o 
  -1   5   8      189.36      193.87      4.39 o 
   0   5   8      823.36      862.90      8.14 o 
   1   5   8       22.61       21.37      1.56 o 
   2   5   8      276.11      314.61      3.39 o 
   3   5   8      158.97      173.29      3.45 o 
   4   5   8      424.41      421.01      5.48 o 
   5   5   8       50.46       37.79      3.07 o 
  -5   6   8        1.45        2.44      3.50 o 
  -4   6   8      310.47      314.24      4.71 o 
  -3   6   8      140.17      142.89      2.93 o 
  -2   6   8       54.35       56.03      1.68 o 
  -1   6   8       16.42       20.22      1.10 o 
   0   6   8      126.13      131.61      2.38 o 
   1   6   8        8.40        8.21      0.98 o 
   2   6   8      124.41      121.94      2.29 o 
   3   6   8       35.98       31.30      1.72 o 
   4   6   8       51.69       42.46      2.20 o 
   5   6   8       41.61       28.77      2.72 o 
  -5   7   8       13.84       13.35      2.58 o 
  -4   7   8        1.41        1.77      1.81 o 
  -3   7   8       25.34       18.84      1.59 o 
  -2   7   8      105.47      105.65      2.34 o 
  -1   7   8      152.71      170.89      2.58 o 
   0   7   8        3.95        8.91      1.09 o 
   1   7   8      121.36      108.87      2.31 o 
   2   7   8     1193.40     1210.99      7.34 o 
   3   7   8      239.64      234.35      3.82 o 
   4   7   8       45.12       42.95      3.53 o 
   5   7   8       26.81       29.49      2.68 o 
  -4   8   8      112.13      107.98      3.63 o 
  -3   8   8        1.98        3.20      1.38 o 
  -2   8   8       31.34       37.61      1.70 o 
  -1   8   8      540.23      561.00      4.89 o 
   0   8   8      236.97      237.41      4.27 o 
   1   8   8       30.75       28.22      1.65 o 
   2   8   8      697.62      720.30      6.21 o 
   3   8   8        2.43        2.74      1.66 o 
   4   8   8        2.81        2.94      2.41 o 
  -4   9   8        0.63        2.95      1.96 o 
  -3   9   8      460.77      473.11      6.25 o 
  -2   9   8        0.87        1.04      1.50 o 
  -1   9   8      226.61      230.28      3.94 o 
   0   9   8      470.11      450.73      6.37 o 
   1   9   8        0.62        0.95      1.64 o 
   2   9   8        3.51        2.35      1.63 o 
   3   9   8        0.61        2.20      1.98 o 
   4   9   8      109.46      102.66      3.79 o 
  -3  10   8        0.01       -0.53      1.75 o 
  -2  10   8        8.70        6.63      1.74 o 
  -1  10   8        0.35       -1.61      2.00 o 
   0  10   8        4.42        2.23      1.84 o 
   1  10   8       88.60       84.81      3.15 o 
   2  10   8        0.28       -1.84      1.88 o 
   3  10   8       17.02       14.36      1.75 o 
  -2  11   8        0.33       -2.17      2.17 o 
  -1  11   8        8.91       13.35      2.09 o 
   0  11   8       17.06       13.00      2.31 o 
   1  11   8        3.14        2.35      2.01 o 
   2  11   8       17.14       18.46      2.26 o 
   0  12   8       13.76       12.33      3.94 o 
  -5   0   9       52.71       43.10      5.21 o 
  -3   0   9     2712.08     3062.56     92.19 o 
  -1   0   9    13533.00    13072.93     86.27 o 
   1   0   9      142.03      155.81      4.28 o 
   3   0   9      256.71      276.49      8.34 o 
   5   0   9       59.23       62.01      5.10 o 
  -6   1   9       59.64       61.53      4.18 o 
  -5   1   9       82.38       79.66      4.53 o 
  -4   1   9       51.28       40.31      3.26 o 
  -3   1   9      274.14      296.26     10.47 o 
  -2   1   9       69.08       77.47      2.82 o 
  -1   1   9      205.82      219.90      3.40 o 
   0   1   9        0.10        0.53      1.71 o 
   1   1   9      127.84      130.18      2.26 o 
   2   1   9      146.75      169.80      3.46 o 
   3   1   9       42.51       52.56      2.55 o 
   4   1   9      195.51      188.95      4.34 o 
   5   1   9       68.08       58.05      3.69 o 
   6   1   9       52.71       50.07      5.30 o 
  -6   2   9        6.00        3.66      2.91 o 
  -5   2   9       10.85       12.10      2.98 o 
  -4   2   9        9.30        7.54      2.39 o 
  -3   2   9     1124.50     1231.64     17.21 o 
  -2   2   9        5.50        2.63      1.57 o 
  -1   2   9      609.53      669.87      5.23 o 
   0   2   9       20.82       20.63      1.06 o 
   1   2   9     1700.96     1772.68      7.70 o 
   2   2   9      418.96      427.74      4.83 o 
   3   2   9      196.17      203.14      3.90 o 
   4   2   9      181.97      190.73      4.19 o 
   5   2   9        0.34        2.27      2.57 o 
   6   2   9       15.33       15.94      3.50 o 
  -6   3   9        4.85        2.27      3.22 o 
  -5   3   9       25.27       23.63      2.98 o 
  -4   3   9       89.64       92.60      4.69 o 
  -3   3   9       57.38       51.07      2.13 o 
  -2   3   9      381.01      397.11      5.73 o 
  -1   3   9      198.43      193.20      3.51 o 
   0   3   9     4273.83     4476.90     17.05 o 
   1   3   9     1959.70     1959.37     12.09 o 
   2   3   9      824.62      840.67     10.32 o 
   3   3   9      384.80      383.28      4.91 o 
   4   3   9      348.63      352.37      5.31 o 
   5   3   9        1.02        0.36      2.42 o 
   6   3   9        7.32        5.80      5.47 o 
  -6   4   9       19.47       15.42      3.21 o 
  -5   4   9       66.58       68.85      4.29 o 
  -4   4   9      147.87      157.38      4.90 o 
  -3   4   9      302.40      336.37      4.41 o 
  -2   4   9       26.46       25.09      2.21 o 
  -1   4   9        0.85        0.72      1.13 o 
   0   4   9      742.02      843.63      6.21 o 
   1   4   9    14871.86    15385.88    128.54 o 
   2   4   9      653.50      645.57      7.47 o 
   3   4   9        7.27        6.25      1.52 o 
   4   4   9        3.46        3.19      1.76 o 
   5   4   9       38.90       37.78      3.55 o 
  -5   5   9      358.90      400.52     10.42 o 
  -4   5   9       14.65       17.23      2.13 o 
  -3   5   9        4.81        3.50      1.38 o 
  -2   5   9        1.65        0.98      1.10 o 
  -1   5   9      147.68      155.30      3.79 o 
   0   5   9      146.91      170.07      3.78 o 
   1   5   9     1535.85     1470.77     11.55 o 
   2   5   9      161.72      172.18      2.64 o 
   3   5   9        0.43        1.10      1.46 o 
   4   5   9       42.21       31.40      1.94 o 
   5   5   9       10.19        7.93      2.73 o 
  -5   6   9      197.46      200.67      9.22 o 
  -4   6   9       33.73       31.82      1.95 o 
  -3   6   9      233.01      242.26      3.71 o 
  -2   6   9        6.43        3.33      1.13 o 
  -1   6   9      118.27      106.31      1.92 o 
   0   6   9       21.35       23.44      1.19 o 
   1   6   9       34.92       44.95      1.37 o 
   2   6   9       20.88       22.59      1.34 o 
   3   6   9       41.29       47.15      1.93 o 
   4   6   9       29.03       29.49      2.02 o 
   5   6   9        3.00        3.16      3.06 o 
  -5   7   9       48.55       38.45      3.27 o 
  -4   7   9      256.23      271.29      6.07 o 
  -3   7   9        0.26        0.58      1.41 o 
  -2   7   9      123.28      137.57      2.56 o 
  -1   7   9      192.50      201.73      2.85 o 
   0   7   9       11.14       12.47      1.14 o 
   1   7   9        0.33       -0.03      1.21 o 
   2   7   9       34.19       32.21      1.69 o 
   3   7   9       11.45        8.03      1.56 o 
   4   7   9        3.97        3.21      2.46 o 
   5   7   9       43.35       36.73      3.95 o 
  -4   8   9       32.63       33.82      2.35 o 
  -3   8   9       33.57       32.77      1.80 o 
  -2   8   9      147.31      156.24      2.91 o 
  -1   8   9       25.00       24.16      1.54 o 
   0   8   9       43.12       38.70      2.14 o 
   1   8   9       21.34       25.23      1.63 o 
   2   8   9       32.77       33.19      1.82 o 
   3   8   9        0.10        1.38      1.79 o 
   4   8   9       12.53        6.66      2.48 o 
  -4   9   9      124.49      119.25      3.66 o 
  -3   9   9        0.20        0.41      1.75 o 
  -2   9   9        4.16        4.92      1.54 o 
  -1   9   9       15.16       12.61      1.68 o 
   0   9   9      324.04      312.23      5.74 o 
   1   9   9       41.32       45.16      2.24 o 
   2   9   9        3.54        2.08      1.60 o 
   3   9   9        6.92        7.34      1.93 o 
   4   9   9        4.14        1.27      2.38 o 
  -3  10   9       13.20       12.94      1.85 o 
  -2  10   9        1.23       -1.42      1.74 o 
  -1  10   9        1.43       -0.95      1.83 o 
   0  10   9        5.18        6.17      1.98 o 
   1  10   9       15.21       14.15      1.84 o 
   2  10   9       81.43       77.67      2.65 o 
   3  10   9      153.61      167.33      4.03 o 
  -2  11   9       48.87       54.01      2.39 o 
  -1  11   9        9.02        7.06      2.01 o 
   0  11   9       51.92       49.38      3.44 o 
   1  11   9        6.04        5.20      2.24 o 
   2  11   9       24.95       28.08      2.41 o 
  -6   0  10       47.30       51.04      6.77 o 
  -4   0  10        0.12        0.36      3.10 o 
  -2   0  10      218.61      188.16      5.93 o 
   0   0  10     2284.58     2264.97     18.25 o 
   2   0  10     2465.95     2558.11     18.38 o 
   4   0  10     1439.48     1511.48     22.83 o 
   6   0  10        6.91        5.83      5.06 o 
  -6   1  10        0.11        4.54      3.03 o 
  -5   1  10        2.07        2.11      2.65 o 
  -4   1  10        2.55        4.71      2.29 o 
  -3   1  10       38.44       34.67      2.42 o 
  -2   1  10      357.17      400.37      6.33 o 
  -1   1  10      656.70      675.48      5.74 o 
   0   1  10      447.47      422.64      3.72 o 
   1   1  10      385.75      418.71      3.92 o 
   2   1  10        3.70        2.17      1.33 o 
   3   1  10      860.19      927.45      9.65 o 
   4   1  10       24.87       18.50      1.94 o 
   5   1  10       48.29       37.50      3.05 o 
   6   1  10        8.90        9.91      3.70 o 
  -6   2  10        0.01       -3.04      3.04 o 
  -5   2  10      257.67      237.98      8.50 o 
  -4   2  10      338.79      323.56      7.09 o 
  -3   2  10     1075.44     1129.51     12.09 o 
  -2   2  10      667.02      707.68      8.28 o 
  -1   2  10      437.90      458.76      4.25 o 
   0   2  10      112.38      102.25      1.90 o 
   1   2  10      659.70      669.31      5.55 o 
   2   2  10      234.36      265.89      4.08 o 
   3   2  10      200.47      212.66      3.89 o 
   4   2  10      252.29      251.74      4.86 o 
   5   2  10        0.60        0.47      2.53 o 
   6   2  10        9.85        8.03      3.54 o 
  -6   3  10       11.16        9.42      2.73 o 
  -5   3  10       75.35       66.02      4.39 o 
  -4   3  10      548.88      543.42      9.40 o 
  -3   3  10       66.24       55.97      2.24 o 
  -2   3  10       81.16       86.69      3.02 o 
  -1   3  10      313.34      344.80      4.53 o 
   0   3  10       27.90       33.84      1.23 o 
   1   3  10      456.83      476.67      4.87 o 
   2   3  10     1122.72     1145.35     10.90 o 
   3   3  10       14.91       17.51      1.45 o 
   4   3  10      151.17      147.56      4.17 o 
   5   3  10      198.16      193.08      6.29 o 
   6   3  10       58.77       57.00      7.99 o 
  -6   4  10       67.42       61.15      5.48 o 
  -5   4  10        3.57        2.02      2.57 o 
  -4   4  10        5.52        4.97      2.37 o 
  -3   4  10        4.95        1.56      1.40 o 
  -2   4  10      328.31      318.07      6.19 o 
  -1   4  10     1465.17     1611.85     13.18 o 
   0   4  10     2430.69     2633.19     15.25 o 
   1   4  10      815.23      795.94      7.50 o 
   2   4  10        1.18        3.99      1.17 o 
   3   4  10      162.97      143.87      3.36 o 
   4   4  10      413.02      406.87      5.89 o 
   5   4  10        3.06        2.64      2.65 o 
  -5   5  10        2.51        1.79      2.88 o 
  -4   5  10      527.31      534.07      7.26 o 
  -3   5  10      120.96      127.86      3.00 o 
  -2   5  10       60.70       46.52      1.58 o 
  -1   5  10      247.88      266.78      4.93 o 
   0   5  10       14.33       23.22      2.52 o 
   1   5  10     1200.35     1251.46     16.12 o 
   2   5  10       24.33       27.53      1.34 o 
   3   5  10      124.74      115.06      3.16 o 
   4   5  10        0.25        0.10      1.75 o 
   5   5  10        6.43        8.57      2.40 o 
  -5   6  10        1.42       -1.09      3.42 o 
  -4   6  10       73.50       72.40      2.82 o 
  -3   6  10       47.42       47.76      1.94 o 
  -2   6  10      415.26      425.46      4.00 o 
  -1   6  10        2.06        3.46      1.00 o 
   0   6  10       44.21       46.92      1.38 o 
   1   6  10       19.87       21.57      1.17 o 
   2   6  10      242.91      243.38      3.35 o 
   3   6  10       41.84       38.08      1.89 o 
   4   6  10       73.84       69.13      2.53 o 
   5   6  10        2.15        1.92      2.49 o 
  -5   7  10      101.87      100.51      3.59 o 
  -4   7  10       42.62       37.46      3.03 o 
  -3   7  10       75.70       75.23      2.35 o 
  -2   7  10        0.12       -0.02      1.17 o 
  -1   7  10       15.92       22.01      1.36 o 
   0   7  10      401.71      409.57      4.15 o 
   1   7  10       28.92       26.89      1.46 o 
   2   7  10     1085.74     1095.72      7.43 o 
   3   7  10      723.42      706.47      6.36 o 
   4   7  10       85.76       98.10      4.32 o 
   5   7  10      103.02      107.20      7.90 o 
  -4   8  10       17.46       17.24      1.89 o 
  -3   8  10       68.31       67.25      2.27 o 
  -2   8  10        7.11        7.17      1.38 o 
  -1   8  10       53.83       52.80      2.02 o 
   0   8  10      350.16      364.27      5.30 o 
   1   8  10       51.91       50.83      2.02 o 
   2   8  10      129.53      126.56      2.96 o 
   3   8  10      257.37      248.61      4.31 o 
   4   8  10       16.96       15.75      2.24 o 
  -4   9  10        2.21        1.37      2.03 o 
  -3   9  10      167.90      181.01      4.16 o 
  -2   9  10       11.87       10.01      1.67 o 
  -1   9  10      199.17      204.99      4.11 o 
   0   9  10       47.88       42.38      2.41 o 
   1   9  10       28.46       32.66      2.07 o 
   2   9  10      101.19      101.85      2.76 o 
   3   9  10        0.42        0.03      1.90 o 
   4   9  10       10.11       10.91      2.66 o 
  -3  10  10        0.21        2.67      2.07 o 
  -2  10  10        7.78        4.45      1.65 o 
  -1  10  10       21.31       17.32      1.89 o 
   0  10  10       51.76       49.95      2.80 o 
   1  10  10       12.63       11.49      1.91 o 
   2  10  10        4.25        3.05      1.71 o 
   3  10  10        0.44       -1.81      2.56 o 
  -2  11  10       37.13       28.51      2.29 o 
  -1  11  10       18.31       20.89      2.19 o 
   0  11  10        0.91        2.50      2.18 o 
   1  11  10        3.01        2.80      2.38 o 
   2  11  10        0.09        0.70      3.91 o 
  -5   0  11      460.72      470.15     14.15 o 
  -3   0  11        0.50        3.21      2.08 o 
  -1   0  11     7759.88     7556.97     40.51 o 
   1   0  11       40.38       46.72      2.62 o 
   3   0  11      100.67      121.97      5.11 o 
   5   0  11      118.02       97.57      5.38 o 
  -6   1  11        0.90       -0.38      3.06 o 
  -5   1  11        8.29        5.58      2.57 o 
  -4   1  11        1.59        2.31      2.11 o 
  -3   1  11        0.03       -0.76      1.79 o 
  -2   1  11        0.70        5.07      1.46 o 
  -1   1  11      327.01      353.90      4.88 o 
   0   1  11      815.47      824.35      6.04 o 
   1   1  11      148.96      160.79      2.74 o 
   2   1  11      118.56      124.95      3.02 o 
   3   1  11       13.29       13.94      1.58 o 
   4   1  11      160.44      146.61      4.03 o 
   5   1  11       41.55       47.22      2.89 o 
   6   1  11        4.85        1.65      4.92 o 
  -6   2  11       13.49        8.45      3.07 o 
  -5   2  11      155.39      166.06      7.69 o 
  -4   2  11       21.87       23.02      2.61 o 
  -3   2  11       20.51       14.88      1.62 o 
  -2   2  11     1483.74     1649.31     24.19 o 
  -1   2  11     1488.59     1647.12     10.23 o 
   0   2  11     1574.67     1693.29     11.28 o 
   1   2  11      101.00      105.54      2.30 o 
   2   2  11      109.97      124.86      3.39 o 
   3   2  11       91.33       89.15      2.75 o 
   4   2  11       13.12       10.82      1.75 o 
   5   2  11        0.14       -0.65      2.15 o 
   6   2  11       22.48       26.21      3.79 o 
  -6   3  11        4.20        1.64      2.75 o 
  -5   3  11      534.94      523.71      8.51 o 
  -4   3  11        3.63        3.79      2.17 o 
  -3   3  11        6.37        6.56      1.65 o 
  -2   3  11        7.45        9.31      2.00 o 
  -1   3  11      778.61      831.72     10.83 o 
   0   3  11      285.73      285.49      3.30 o 
   1   3  11      963.56     1009.35      8.90 o 
   2   3  11      302.96      312.92      5.37 o 
   3   3  11       48.68       50.73      1.98 o 
   4   3  11      339.87      350.41      6.21 o 
   5   3  11       66.88       61.97      5.02 o 
   6   3  11       98.26       97.60      8.08 o 
  -6   4  11        0.26       -2.44      4.38 o 
  -5   4  11      141.02      132.71      5.58 o 
  -4   4  11      175.20      176.22      5.26 o 
  -3   4  11      111.03      119.59      3.00 o 
  -2   4  11        9.44        4.58      1.20 o 
  -1   4  11      915.74      957.66      7.90 o 
   0   4  11       47.13       52.63      1.76 o 
   1   4  11        3.64        5.79      1.59 o 
   2   4  11      687.26      669.67      4.95 o 
   3   4  11       29.25       24.43      1.77 o 
   4   4  11      208.53      194.33      4.22 o 
   5   4  11       62.64       52.87      3.56 o 
  -5   5  11      265.08      254.23      6.40 o 
  -4   5  11      246.32      249.30      5.46 o 
  -3   5  11       23.42       22.43      1.66 o 
  -2   5  11      318.30      321.33      3.50 o 
  -1   5  11      255.51      273.57      3.31 o 
   0   5  11      139.85      143.37      3.67 o 
   1   5  11     1734.58     1778.78      8.87 o 
   2   5  11      222.58      234.42      3.13 o 
   3   5  11      371.65      384.97      5.19 o 
   4   5  11       11.56        8.90      1.80 o 
   5   5  11       43.63       37.95      2.78 o 
  -5   6  11        0.00       -1.09      3.21 o 
  -4   6  11      550.52      552.81      7.92 o 
  -3   6  11      133.43      139.03      3.07 o 
  -2   6  11       34.37       35.08      1.60 o 
  -1   6  11       79.01       68.98      1.71 o 
   0   6  11      550.00      582.60      4.15 o 
   1   6  11      277.57      312.50      3.50 o 
   2   6  11      800.89      815.66      6.19 o 
   3   6  11       76.54       70.99      2.57 o 
   4   6  11        0.74        2.01      1.94 o 
   5   6  11       20.11       20.71      2.46 o 
  -5   7  11       35.48       34.47      2.61 o 
  -4   7  11        0.25        3.62      2.22 o 
  -3   7  11       63.73       63.71      2.34 o 
  -2   7  11       39.53       37.84      1.64 o 
  -1   7  11       31.29       34.30      1.61 o 
   0   7  11      332.18      319.55      3.90 o 
   1   7  11      733.69      739.54      5.75 o 
   2   7  11       17.12       19.25      1.63 o 
   3   7  11        6.19        5.59      1.73 o 
   4   7  11        0.26       -1.01      2.04 o 
  -4   8  11       77.60       73.04      3.10 o 
  -3   8  11        0.24        0.71      1.48 o 
  -2   8  11       45.36       57.57      2.07 o 
  -1   8  11       31.12       30.14      1.72 o 
   0   8  11        6.81        5.57      1.53 o 
   1   8  11      454.62      426.98      4.90 o 
   2   8  11     1163.45     1167.15      8.82 o 
   3   8  11       66.55       64.49      2.74 o 
   4   8  11        6.48        3.65      2.36 o 
  -4   9  11       43.16       46.85      2.64 o 
  -3   9  11      239.48      248.48      4.99 o 
  -2   9  11        6.05        8.93      1.77 o 
  -1   9  11        0.38        0.01      1.66 o 
   0   9  11      108.98       98.68      3.42 o 
   1   9  11      297.23      286.03      4.87 o 
   2   9  11        6.52        3.97      1.73 o 
   3   9  11       19.42       23.26      2.21 o 
  -3  10  11       12.55       10.60      1.81 o 
  -2  10  11        6.74        3.80      1.79 o 
  -1  10  11       25.24       25.51      2.08 o 
   0  10  11        0.52        1.32      1.94 o 
   1  10  11        0.00       -1.95      1.99 o 
   2  10  11        1.22        1.06      1.95 o 
   3  10  11       30.99       32.99      3.03 o 
  -2  11  11        7.16        4.72      2.40 o 
  -1  11  11       35.69       30.11      2.22 o 
   0  11  11       38.59       34.93      2.58 o 
   1  11  11        0.13       -1.35      2.55 o 
  -6   0  12       10.01        8.62      4.83 o 
  -4   0  12        6.34        4.91      3.08 o 
  -2   0  12     2498.23     2577.13     27.39 o 
   0   0  12     1192.50     1206.56      9.98 o 
   2   0  12        0.08       -1.84      1.99 o 
   4   0  12        8.44        3.14      2.93 o 
   6   0  12       58.63       66.03      7.99 o 
  -6   1  12        1.26        1.43      3.71 o 
  -5   1  12      136.55      130.76      8.32 o 
  -4   1  12       23.15       22.02      2.34 o 
  -3   1  12      131.05      132.36      3.26 o 
  -2   1  12     6874.26     7353.47     60.97 o 
  -1   1  12     1528.95     1578.27     10.48 o 
   0   1  12      393.89      394.10      3.66 o 
   1   1  12      355.17      351.53      4.05 o 
   2   1  12        0.18        1.84      1.22 o 
   3   1  12        0.70       -1.16      1.40 o 
   4   1  12      186.23      196.68      4.64 o 
   5   1  12        0.02        0.98      2.37 o 
   6   1  12       10.39       12.64      4.00 o 
  -6   2  12       46.87       47.74      3.85 o 
  -5   2  12        0.31        1.38      2.82 o 
  -4   2  12       10.11       13.85      2.11 o 
  -3   2  12       21.19       26.26      1.65 o 
  -2   2  12      125.94      147.40      4.49 o 
  -1   2  12      308.24      324.99      4.01 o 
   0   2  12       88.61       85.45      1.88 o 
   1   2  12     2514.06     2593.74     16.47 o 
   2   2  12      157.61      172.73      3.56 o 
   3   2  12       80.06       66.92      2.28 o 
   4   2  12     1014.87     1048.32     10.22 o 
   5   2  12       31.70       22.98      2.85 o 
   6   2  12       24.81       25.13      3.69 o 
  -6   3  12       21.06       18.86      3.85 o 
  -5   3  12        3.24        3.77      2.53 o 
  -4   3  12       49.17       56.95      3.60 o 
  -3   3  12       69.17       69.11      2.43 o 
  -2   3  12       46.60       60.44      2.59 o 
  -1   3  12      345.06      377.44      5.27 o 
   0   3  12       25.41       32.93      1.51 o 
   1   3  12      223.46      232.13      3.69 o 
   2   3  12       11.22       16.86      1.59 o 
   3   3  12        0.64        2.27      1.37 o 
   4   3  12        5.06        5.19      1.70 o 
   5   3  12      232.56      215.77      7.19 o 
  -5   4  12        0.73       -0.03      2.61 o 
  -4   4  12      289.05      290.93      6.09 o 
  -3   4  12      163.20      159.10      3.63 o 
  -2   4  12      124.97      125.35      2.46 o 
  -1   4  12      308.13      312.18      4.78 o 
   0   4  12      544.29      654.58      5.98 o 
   1   4  12      257.51      251.93      5.17 o 
   2   4  12        3.19        5.51      1.10 o 
   3   4  12       39.78       35.41      2.02 o 
   4   4  12      604.28      568.57      6.65 o 
   5   4  12        0.81        1.33      2.24 o 
  -5   5  12       23.32       28.19      2.83 o 
  -4   5  12       15.64       11.30      1.98 o 
  -3   5  12      165.82      169.85      3.39 o 
  -2   5  12       28.56       27.51      1.45 o 
  -1   5  12      129.48      136.05      2.29 o 
   0   5  12      380.09      415.56      4.29 o 
   1   5  12       72.19       70.36      1.66 o 
   2   5  12        7.13        4.61      1.29 o 
   3   5  12       35.96       44.31      2.42 o 
   4   5  12       84.58       81.05      2.71 o 
   5   5  12        0.10        0.24      2.67 o 
  -5   6  12        5.97        3.58      2.25 o 
  -4   6  12      389.51      404.09      5.68 o 
  -3   6  12      565.35      581.54      6.10 o 
  -2   6  12      624.40      655.44      5.47 o 
  -1   6  12      634.70      662.67      4.79 o 
   0   6  12       88.02       90.62      1.94 o 
   1   6  12       11.91       13.61      1.19 o 
   2   6  12       44.85       47.96      1.89 o 
   3   6  12       47.45       53.18      2.27 o 
   4   6  12        6.97        6.37      2.32 o 
   5   6  12       10.82       11.22      2.41 o 
  -5   7  12       38.49       39.92      2.64 o 
  -4   7  12       38.49       35.11      2.48 o 
  -3   7  12      995.48     1038.80      8.19 o 
  -2   7  12      141.34      142.64      2.72 o 
  -1   7  12       81.30       85.57      2.34 o 
   0   7  12        8.89        8.41      1.31 o 
   1   7  12      323.33      319.38      4.22 o 
   2   7  12     1072.54     1079.93      7.46 o 
   3   7  12        9.71        3.89      1.60 o 
   4   7  12        0.15       -0.50      2.05 o 
  -4   8  12       27.59       30.15      2.40 o 
  -3   8  12       41.67       34.46      2.29 o 
  -2   8  12       93.68       95.81      2.46 o 
  -1   8  12       43.27       44.55      1.95 o 
   0   8  12       97.40      109.99      2.88 o 
   1   8  12      197.29      191.99      3.56 o 
   2   8  12        0.45        1.43      1.61 o 
   3   8  12       46.01       42.85      2.44 o 
   4   8  12       50.72       59.64      3.87 o 
  -4   9  12       10.18        7.60      4.06 o 
  -3   9  12       93.19       92.43      3.02 o 
  -2   9  12      112.93       94.33      3.25 o 
  -1   9  12       53.63       52.03      2.16 o 
   0   9  12       68.38       62.29      2.86 o 
   1   9  12       47.18       42.74      2.37 o 
   2   9  12      177.54      164.75      3.76 o 
   3   9  12       12.21        7.01      2.17 o 
  -3  10  12        0.12       -0.21      2.14 o 
  -2  10  12       18.63       21.86      1.84 o 
  -1  10  12       34.56       35.23      2.18 o 
   0  10  12       23.44       23.10      2.12 o 
   1  10  12       16.84       11.10      2.35 o 
   2  10  12       20.21       16.67      1.96 o 
   3  10  12        3.57       -1.49      5.69 o 
  -2  11  12       28.98       29.26      3.86 o 
  -1  11  12        4.90        3.33      2.12 o 
   0  11  12       57.02       49.76      2.34 o 
   1  11  12        0.15        2.05      2.41 o 
  -5   0  13        0.24       -0.11      3.58 o 
  -3   0  13        3.01        2.84      1.99 o 
  -1   0  13      588.39      556.01     10.28 o 
   1   0  13       65.13       56.17      2.39 o 
   3   0  13        3.29        1.47      1.94 o 
   5   0  13        0.19        3.67      4.62 o 
  -6   1  13        2.37       -0.30      3.45 o 
  -5   1  13       71.59       61.39      3.82 o 
  -4   1  13       17.47       22.30      2.30 o 
  -3   1  13        5.89       16.40      1.55 o 
  -2   1  13      225.43      254.03      4.82 o 
  -1   1  13      301.60      271.19      5.69 o 
   0   1  13      321.14      314.56      3.29 o 
   1   1  13      400.68      425.76      4.43 o 
   2   1  13      969.26     1019.74     11.29 o 
   3   1  13      570.99      579.17      6.14 o 
   4   1  13       65.26       63.70      2.82 o 
   5   1  13       19.03       15.85      3.01 o 
   6   1  13       30.86       24.38      5.45 o 
  -6   2  13        2.18        3.80      2.76 o 
  -5   2  13      252.78      243.22      7.45 o 
  -4   2  13        0.02       -1.33      2.27 o 
  -3   2  13        0.38        1.82      1.39 o 
  -2   2  13       83.94       70.75      3.04 o 
  -1   2  13      481.15      509.79      6.80 o 
   0   2  13     5082.16     5409.01     26.12 o 
   1   2  13     1597.78     1678.52     13.52 o 
   2   2  13       79.22       83.81      2.56 o 
   3   2  13      113.52      101.15      2.64 o 
   4   2  13      285.48      266.24      4.72 o 
   5   2  13      235.68      228.87      5.91 o 
  -6   3  13        0.45        2.90      3.41 o 
  -5   3  13        0.24        1.75      2.88 o 
  -4   3  13       35.51       42.95      2.71 o 
  -3   3  13       29.81       36.90      1.84 o 
  -2   3  13      246.36      279.74      4.90 o 
  -1   3  13      475.40      524.42      6.38 o 
   0   3  13     1358.32     1478.29      8.42 o 
   1   3  13     1091.09     1061.52      7.75 o 
   2   3  13      217.01      215.62      3.19 o 
   3   3  13       16.48       11.34      1.44 o 
   4   3  13        2.21        3.69      1.69 o 
   5   3  13        0.69        3.84      2.84 o 
  -5   4  13       39.13       38.76      3.47 o 
  -4   4  13      173.45      176.07      4.31 o 
  -3   4  13      451.83      455.65      5.69 o 
  -2   4  13      117.78      109.25      2.16 o 
  -1   4  13      521.11      523.95      6.27 o 
   0   4  13       64.19       61.93      2.59 o 
   1   4  13      204.63      202.44      3.36 o 
   2   4  13      142.63      145.03      2.54 o 
   3   4  13      476.19      470.96      5.75 o 
   4   4  13      189.21      176.48      3.92 o 
   5   4  13       13.66       11.76      2.20 o 
  -5   5  13        0.24        1.87      2.31 o 
  -4   5  13      194.26      189.79      4.11 o 
  -3   5  13      424.75      452.64      5.38 o 
  -2   5  13      267.84      288.85      3.46 o 
  -1   5  13      793.76      836.23      5.43 o 
   0   5  13       13.38       13.34      1.09 o 
   1   5  13     1435.15     1445.63      6.46 o 
   2   5  13      370.86      362.46      4.33 o 
   3   5  13      978.18      991.47      9.92 o 
   4   5  13      160.04      143.63      3.40 o 
   5   5  13       38.99       39.88      3.04 o 
  -5   6  13        2.63        0.67      2.37 o 
  -4   6  13        5.03        5.56      1.80 o 
  -3   6  13       29.48       27.08      1.79 o 
  -2   6  13        7.66        8.95      1.27 o 
  -1   6  13        6.05        5.89      1.23 o 
   0   6  13      170.53      169.99      2.76 o 
   1   6  13      159.57      147.65      2.78 o 
   2   6  13     1225.92     1203.84      7.29 o 
   3   6  13       88.02       96.36      3.19 o 
   4   6  13       38.05       32.23      2.58 o 
   5   6  13       21.41       23.12      3.15 o 
  -4   7  13      259.62      249.08      5.21 o 
  -3   7  13        1.33        0.74      1.59 o 
  -2   7  13        5.95        9.18      1.33 o 
  -1   7  13       42.29       45.59      1.93 o 
   0   7  13      640.22      632.65      6.08 o 
   1   7  13      188.42      168.61      3.22 o 
   2   7  13        0.02        0.20      1.53 o 
   3   7  13      117.00      117.53      3.34 o 
   4   7  13        6.16        5.45      1.99 o 
  -4   8  13       41.75       41.86      2.63 o 
  -3   8  13        0.20       -0.27      2.11 o 
  -2   8  13       39.83       40.84      1.87 o 
  -1   8  13       12.40       12.40      1.56 o 
   0   8  13      132.23      126.07      3.26 o 
   1   8  13      115.95      107.85      2.96 o 
   2   8  13       48.87       49.22      2.22 o 
   3   8  13       41.31       42.10      2.67 o 
   4   8  13        9.50        8.99      2.36 o 
  -3   9  13        0.28        0.01      1.73 o 
  -2   9  13       10.60       10.82      1.90 o 
  -1   9  13       36.52       28.24      1.81 o 
   0   9  13       18.97       16.80      2.06 o 
   1   9  13       25.84       20.65      2.04 o 
   2   9  13       21.72       22.40      1.97 o 
   3   9  13        2.15        4.10      2.58 o 
  -3  10  13       47.76       39.78      2.66 o 
  -2  10  13       17.39       17.65      1.81 o 
  -1  10  13       34.97       32.17      1.99 o 
   0  10  13      321.73      312.58      5.10 o 
   1  10  13       23.70       27.63      2.15 o 
   2  10  13        0.09        0.77      2.14 o 
  -1  11  13       10.74        6.78      2.95 o 
   0  11  13        0.00       -0.37      2.42 o 
   1  11  13       10.36        9.43      2.26 o 
  -6   0  14        1.38       -0.54      4.91 o 
  -4   0  14       52.06       41.63      5.39 o 
  -2   0  14      203.18      211.86      6.55 o 
   0   0  14      511.38      509.45      6.39 o 
   2   0  14        0.52        0.83      3.30 o 
   4   0  14       14.97       17.00      2.76 o 
  -6   1  14        6.24        4.98      3.33 o 
  -5   1  14        0.00       -0.78      2.68 o 
  -4   1  14        3.04        1.76      2.01 o 
  -3   1  14        0.12        0.02      1.37 o 
  -2   1  14     1274.18     1203.07     10.43 o 
  -1   1  14      886.89      931.87      7.38 o 
   0   1  14       92.37       98.18      2.38 o 
   1   1  14       33.82       30.26      1.68 o 
   2   1  14     1113.67     1159.49      8.58 o 
   3   1  14      550.67      575.65      6.28 o 
   4   1  14       21.19       21.02      1.87 o 
   5   1  14        6.71        4.85      2.57 o 
  -6   2  14       67.44       54.06      7.09 o 
  -5   2  14       66.48       68.74      5.05 o 
  -4   2  14      262.30      240.51      9.94 o 
  -3   2  14       11.59       16.80      1.43 o 
  -2   2  14      839.56      898.42     13.46 o 
  -1   2  14     1314.41     1387.74      9.20 o 
   0   2  14      589.85      612.38      6.81 o 
   1   2  14      195.97      178.20      3.35 o 
   2   2  14       36.95       33.30      1.60 o 
   3   2  14      189.74      181.64      3.61 o 
   4   2  14       98.61       91.18      2.92 o 
   5   2  14       12.18       10.59      2.62 o 
  -5   3  14       80.90       69.65      6.16 o 
  -4   3  14      161.22      164.80      4.33 o 
  -3   3  14      426.96      444.61      5.19 o 
  -2   3  14      415.61      512.82      5.89 o 
  -1   3  14       26.13       19.05      2.04 o 
   0   3  14      217.89      237.18      4.09 o 
   1   3  14       84.24       77.47      2.49 o 
   2   3  14      930.71      923.33      5.87 o 
   3   3  14       79.93       78.56      2.48 o 
   4   3  14       11.93       17.28      1.74 o 
   5   3  14       63.32       63.60      3.53 o 
  -5   4  14       14.20       14.94      2.94 o 
  -4   4  14      757.17      759.47      7.27 o 
  -3   4  14      152.90      150.93      3.36 o 
  -2   4  14        9.93        8.15      1.07 o 
  -1   4  14       17.38       15.39      1.16 o 
   0   4  14      140.00      159.26      4.15 o 
   1   4  14      175.74      182.78      2.56 o 
   2   4  14      190.65      198.30      2.88 o 
   3   4  14        0.06       -0.80      1.44 o 
   4   4  14       23.91       20.19      1.93 o 
   5   4  14        2.69        3.95      2.30 o 
  -5   5  14       90.46       82.65      3.85 o 
  -4   5  14      206.97      197.97      4.23 o 
  -3   5  14       84.62       73.56      2.63 o 
  -2   5  14        9.40        5.70      1.18 o 
  -1   5  14       43.63       45.03      1.55 o 
   0   5  14      806.55      877.25      4.85 o 
   1   5  14      114.85      123.39      2.11 o 
   2   5  14      695.79      702.73      5.78 o 
   3   5  14      152.69      147.31      3.76 o 
   4   5  14       19.49       17.71      1.84 o 
   5   5  14        0.03       -0.36      2.57 o 
  -5   6  14        8.51        2.68      2.62 o 
  -4   6  14       17.28       16.45      2.02 o 
  -3   6  14      449.78      466.31      5.18 o 
  -2   6  14       71.93       75.36      2.25 o 
  -1   6  14      182.83      201.61      3.07 o 
   0   6  14        1.17        1.66      1.26 o 
   1   6  14      215.30      209.35      3.10 o 
   2   6  14     1850.05     1892.48      9.79 o 
   3   6  14       93.31       92.30      3.01 o 
   4   6  14        2.42        2.15      1.96 o 
   5   6  14        2.37       10.10      3.71 o 
  -4   7  14        5.31        3.57      1.82 o 
  -3   7  14       44.07       43.98      2.07 o 
  -2   7  14      173.48      181.05      3.24 o 
  -1   7  14       77.77       75.27      2.21 o 
   0   7  14        2.27        0.50      1.44 o 
   1   7  14      115.74      112.57      2.58 o 
   2   7  14       60.86       70.18      2.43 o 
   3   7  14      148.56      147.15      3.65 o 
   4   7  14       91.16       84.48      3.26 o 
  -4   8  14        3.77        4.72      1.94 o 
  -3   8  14       39.49       41.31      2.69 o 
  -2   8  14       47.40       48.20      2.02 o 
  -1   8  14       99.66      106.57      2.66 o 
   0   8  14      151.55      146.14      3.34 o 
   1   8  14       76.70       72.91      2.83 o 
   2   8  14       99.94       88.63      2.88 o 
   3   8  14        0.35       -0.29      2.00 o 
   4   8  14        1.27       -2.38      2.38 o 
  -3   9  14        0.38        1.27      1.84 o 
  -2   9  14       82.08       77.85      2.93 o 
  -1   9  14       42.51       37.70      1.89 o 
   0   9  14       21.33       15.91      1.76 o 
   1   9  14       81.22       80.30      3.08 o 
   2   9  14       10.38       10.40      1.82 o 
   3   9  14       37.19       42.36      2.80 o 
  -2  10  14       45.62       44.93      2.45 o 
  -1  10  14       13.14       12.53      1.85 o 
   0  10  14      104.81       91.82      2.80 o 
   1  10  14        0.36       -0.66      2.17 o 
   2  10  14        6.98        2.75      2.23 o 
  -1  11  14        8.46        7.05      3.20 o 
   0  11  14       12.10       11.23      2.46 o 
   1  11  14        0.01       -1.10      2.91 o 
  -5   0  15        9.91       11.90      5.05 o 
  -3   0  15        1.36       -0.36      1.74 o 
  -1   0  15        5.56        7.84      1.88 o 
   1   0  15      349.19      343.56      6.83 o 
   3   0  15        0.13       -0.24      2.03 o 
   5   0  15        0.25       -0.68      3.39 o 
  -6   1  15        0.01        0.61      4.93 o 
  -5   1  15      112.26      105.32      9.42 o 
  -4   1  15       75.23       64.21      3.37 o 
  -3   1  15      198.70      185.94      3.73 o 
  -2   1  15        6.06        4.11      1.53 o 
  -1   1  15       37.31       33.91      1.85 o 
   0   1  15     2248.39     2350.21     15.07 o 
   1   1  15      262.67      266.80      4.30 o 
   2   1  15      257.78      249.18      3.56 o 
   3   1  15      353.41      344.79      5.07 o 
   4   1  15       35.93       36.10      2.11 o 
   5   1  15       21.00       21.02      2.83 o 
  -6   2  15       26.87       21.39      5.69 o 
  -5   2  15      119.33      113.33      6.26 o 
  -4   2  15      200.81      213.63      5.67 o 
  -3   2  15      395.31      431.26      5.74 o 
  -2   2  15      320.20      330.45      4.32 o 
  -1   2  15      826.20      873.80      7.69 o 
   0   2  15       11.23       16.20      1.48 o 
   1   2  15      609.18      658.84      7.20 o 
   2   2  15       30.24       30.39      1.52 o 
   3   2  15       13.95       12.74      1.58 o 
   4   2  15      132.75      111.56      3.26 o 
   5   2  15        1.36       -0.41      2.59 o 
  -5   3  15       12.64       11.97      2.97 o 
  -4   3  15        5.85        4.95      1.89 o 
  -3   3  15       29.51       35.91      1.80 o 
  -2   3  15      412.89      410.54      4.13 o 
  -1   3  15      535.15      554.82      6.87 o 
   0   3  15      241.45      240.90      4.30 o 
   1   3  15      472.57      550.89      5.39 o 
   2   3  15        1.78        3.28      1.14 o 
   3   3  15        3.91        6.27      1.36 o 
   4   3  15       12.93       18.71      1.80 o 
   5   3  15       98.35       95.12      3.96 o 
  -5   4  15       58.18       62.74      3.99 o 
  -4   4  15      229.96      236.11      4.48 o 
  -3   4  15       24.94       25.46      1.74 o 
  -2   4  15      596.18      576.69      5.80 o 
  -1   4  15        0.84        1.28      1.01 o 
   0   4  15      101.90      106.43      2.14 o 
   1   4  15       57.86       60.84      1.70 o 
   2   4  15       15.22       15.96      1.23 o 
   3   4  15        0.00        0.60      1.48 o 
   4   4  15       46.49       41.61      2.40 o 
   5   4  15        0.12        1.88      2.53 o 
  -5   5  15        1.07       -0.09      2.30 o 
  -4   5  15       52.55       51.67      2.18 o 
  -3   5  15      402.48      385.24      5.15 o 
  -2   5  15        0.93        1.53      1.22 o 
  -1   5  15       91.60       88.04      2.01 o 
   0   5  15       18.27       19.40      1.17 o 
   1   5  15      271.58      284.95      3.21 o 
   2   5  15      341.99      338.07      4.21 o 
   3   5  15       11.44       10.37      1.82 o 
   4   5  15       73.60       76.43      3.69 o 
   5   5  15       40.63       49.40      3.54 o 
  -5   6  15        3.36        2.13      2.74 o 
  -4   6  15      140.95      135.45      3.62 o 
  -3   6  15        0.29        1.26      1.55 o 
  -2   6  15      116.17      113.31      2.68 o 
  -1   6  15       71.71       75.36      2.05 o 
   0   6  15       89.95       81.42      2.20 o 
   1   6  15      952.07      975.90      6.67 o 
   2   6  15       35.15       38.04      1.85 o 
   3   6  15       77.94       70.76      2.72 o 
   4   6  15       15.75       16.04      2.10 o 
  -4   7  15        1.28       -0.03      2.18 o 
  -3   7  15      423.98      437.61      5.38 o 
  -2   7  15       24.50       28.41      1.66 o 
  -1   7  15       18.89       23.48      1.47 o 
   0   7  15       13.14        9.49      1.53 o 
   1   7  15       92.22       93.73      2.68 o 
   2   7  15       93.94       84.42      2.60 o 
   3   7  15       98.41       89.36      3.61 o 
   4   7  15        6.92        6.49      1.94 o 
  -4   8  15        2.88        5.67      2.06 o 
  -3   8  15       92.36       92.37      3.55 o 
  -2   8  15      254.88      259.14      4.00 o 
  -1   8  15       44.41       32.46      1.77 o 
   0   8  15        7.23        7.42      1.52 o 
   1   8  15      302.05      293.68      5.26 o 
   2   8  15      502.01      454.71      5.84 o 
   3   8  15       75.10       70.36      3.03 o 
   4   8  15       71.99       73.28      5.89 o 
  -3   9  15       13.88       13.32      1.81 o 
  -2   9  15        0.21        0.66      1.93 o 
  -1   9  15       71.61       62.62      2.37 o 
   0   9  15      117.70       99.88      3.04 o 
   1   9  15        0.00       -0.26      1.87 o 
   2   9  15       80.97       75.64      2.88 o 
   3   9  15       77.24       62.82      3.10 o 
  -2  10  15       22.39       20.26      1.94 o 
  -1  10  15        1.36        0.71      1.91 o 
   0  10  15       13.04       11.53      1.85 o 
   1  10  15        0.90       -0.42      2.00 o 
   2  10  15        3.84        1.53      2.31 o 
   0  11  15      109.38      104.27      4.49 o 
  -4   0  16       73.69       48.16      4.36 o 
  -2   0  16     1125.61     1159.89     15.68 o 
   0   0  16      203.52      217.55      5.26 o 
   2   0  16      119.84      115.43      3.07 o 
   4   0  16       52.47       47.74      3.76 o 
  -6   1  16        1.55        1.98      3.44 o 
  -5   1  16       40.11       37.35      4.15 o 
  -4   1  16        7.23        3.42      2.18 o 
  -3   1  16        1.83        0.83      1.57 o 
  -2   1  16      884.46      960.47      7.06 o 
  -1   1  16        1.71        2.35      1.33 o 
   0   1  16      632.47      685.98      7.05 o 
   1   1  16      131.57      127.51      3.45 o 
   2   1  16       16.19       19.14      1.30 o 
   3   1  16      100.36       97.12      2.74 o 
   4   1  16       20.18       16.72      1.79 o 
   5   1  16       19.10       17.31      2.52 o 
  -5   2  16       12.65       14.69      3.00 o 
  -4   2  16       98.72       99.67      3.82 o 
  -3   2  16       10.66        8.41      1.47 o 
  -2   2  16       42.59       49.18      1.80 o 
  -1   2  16        0.65        2.18      1.36 o 
   0   2  16       21.13       18.85      1.57 o 
   1   2  16      163.58      175.28      3.92 o 
   2   2  16      119.44      122.80      2.57 o 
   3   2  16     1466.90     1471.09     10.05 o 
   4   2  16        0.00        0.75      1.71 o 
   5   2  16        1.69        2.31      2.58 o 
  -5   3  16       28.25       21.22      3.39 o 
  -4   3  16      503.20      486.96      7.80 o 
  -3   3  16        0.33       -0.60      1.37 o 
  -2   3  16      338.80      352.73      4.15 o 
  -1   3  16       25.21       24.75      1.25 o 
   0   3  16      457.93      491.11      4.72 o 
   1   3  16       80.96       89.34      2.01 o 
   2   3  16       59.71       54.76      1.73 o 
   3   3  16      105.78      104.99      2.71 o 
   4   3  16      310.46      296.53      4.75 o 
   5   3  16       31.90       26.22      2.57 o 
  -5   4  16        8.99        6.93      2.78 o 
  -4   4  16       62.23       58.10      2.53 o 
  -3   4  16     1079.40     1126.91      9.72 o 
  -2   4  16       79.95       81.37      2.25 o 
  -1   4  16        2.11        3.56      1.01 o 
   0   4  16      416.16      449.48      3.86 o 
   1   4  16       12.98       10.78      1.19 o 
   2   4  16       23.06       20.47      1.35 o 
   3   4  16      181.48      190.36      3.57 o 
   4   4  16        9.41        7.96      1.98 o 
   5   4  16        7.34        3.06      2.63 o 
  -5   5  16       45.05       37.53      3.08 o 
  -4   5  16      631.19      611.41      7.18 o 
  -3   5  16        3.80        4.63      1.46 o 
  -2   5  16        1.03        0.56      1.29 o 
  -1   5  16      117.15      114.96      2.24 o 
   0   5  16        2.65        3.32      1.16 o 
   1   5  16       29.05       29.47      1.41 o 
   2   5  16     3096.39     3190.68     15.84 o 
   3   5  16      350.06      349.68      5.56 o 
   4   5  16      174.34      171.59      5.07 o 
   5   5  16       24.78       23.94      3.06 o 
  -5   6  16        0.00        0.54      4.57 o 
  -4   6  16        3.35        3.97      2.11 o 
  -3   6  16      144.06      146.54      3.44 o 
  -2   6  16       64.30       66.62      2.28 o 
  -1   6  16        1.81        1.17      1.24 o 
   0   6  16       10.39        9.25      1.42 o 
   1   6  16       90.33       86.07      2.37 o 
   2   6  16        2.49        1.31      1.44 o 
   3   6  16      694.91      705.92      7.69 o 
   4   6  16       28.76       26.44      2.26 o 
  -4   7  16      234.84      217.44      5.39 o 
  -3   7  16      227.33      247.72      5.04 o 
  -2   7  16      165.26      164.07      3.66 o 
  -1   7  16       25.50       20.66      1.48 o 
   0   7  16       71.22       62.59      2.19 o 
   1   7  16      759.11      751.47      7.19 o 
   2   7  16       13.05       12.70      1.74 o 
   3   7  16        1.36        1.56      1.99 o 
   4   7  16       43.48       43.91      2.40 o 
  -4   8  16        2.73        3.02      2.34 o 
  -3   8  16      238.06      246.18      5.19 o 
  -2   8  16       31.35       27.56      1.81 o 
  -1   8  16      389.18      374.46      4.64 o 
   0   8  16      423.95      398.63      5.43 o 
   1   8  16      118.87      106.06      3.37 o 
   2   8  16       11.93       10.18      1.84 o 
   3   8  16        7.91        4.23      2.14 o 
  -3   9  16       26.89       23.26      2.08 o 
  -2   9  16       10.06        5.44      1.82 o 
  -1   9  16        1.81        0.70      1.57 o 
   0   9  16       19.64       22.80      1.94 o 
   1   9  16       27.75       28.73      2.30 o 
   2   9  16        1.80        0.41      1.85 o 
   3   9  16        0.07        1.82      2.88 o 
  -2  10  16        0.78       -0.99      2.31 o 
  -1  10  16       12.20        7.03      2.20 o 
   0  10  16       33.84       28.28      2.05 o 
   1  10  16        2.40        3.13      1.87 o 
   2  10  16        0.70        3.52      3.15 o 
  -5   0  17      210.76      192.27     12.98 o 
  -3   0  17      371.28      387.50      7.00 o 
  -1   0  17      344.29      325.00      8.83 o 
   1   0  17      257.72      248.97      5.29 o 
   3   0  17        2.83        3.96      2.09 o 
   5   0  17        0.12        1.58      3.43 o 
  -5   1  17        8.39        7.46      2.93 o 
  -4   1  17        4.53        6.01      1.90 o 
  -3   1  17       25.72       24.36      1.78 o 
  -2   1  17      130.48      143.84      2.88 o 
  -1   1  17      520.56      583.52      6.67 o 
   0   1  17       87.07       87.78      2.94 o 
   1   1  17      227.94      248.42      3.52 o 
   2   1  17      134.75      142.17      2.45 o 
   3   1  17      224.88      232.31      4.20 o 
   4   1  17       20.34       11.92      1.92 o 
   5   1  17        6.88        7.67      2.48 o 
  -5   2  17       27.00       18.11      3.31 o 
  -4   2  17        0.99        3.31      1.88 o 
  -3   2  17      292.23      312.65      4.80 o 
  -2   2  17       53.06       41.60      1.75 o 
  -1   2  17      331.03      359.71      3.98 o 
   0   2  17        2.29        0.41      1.70 o 
   1   2  17       27.42       28.19      1.33 o 
   2   2  17       44.06       41.48      1.79 o 
   3   2  17      665.72      671.54      7.02 o 
   4   2  17       50.66       49.62      2.35 o 
   5   2  17      135.73      132.27      4.09 o 
  -5   3  17       10.45        5.96      2.82 o 
  -4   3  17       14.91       11.39      2.26 o 
  -3   3  17       20.35       14.16      1.57 o 
  -2   3  17      194.99      200.35      3.56 o 
  -1   3  17        6.25        3.48      0.99 o 
   0   3  17      111.62      108.80      2.07 o 
   1   3  17       17.53       17.97      1.21 o 
   2   3  17        1.91        1.66      1.18 o 
   3   3  17     1101.04     1134.97      8.76 o 
   4   3  17        0.51        0.07      1.78 o 
   5   3  17        6.39        3.53      2.57 o 
  -5   4  17        5.05        3.55      2.46 o 
  -4   4  17        0.00        0.22      1.80 o 
  -3   4  17      305.30      290.61      4.19 o 
  -2   4  17       24.36       18.32      1.49 o 
  -1   4  17     1453.25     1473.35      6.85 o 
   0   4  17      793.12      844.25      5.58 o 
   1   4  17        3.80        1.90      1.20 o 
   2   4  17       20.52       24.64      1.46 o 
   3   4  17       33.93       28.83      1.81 o 
   4   4  17        3.83        3.45      2.39 o 
   5   4  17       17.70       20.56      2.25 o 
  -5   5  17       14.14       12.30      2.42 o 
  -4   5  17        0.68        0.39      2.13 o 
  -3   5  17       33.05       36.76      2.04 o 
  -2   5  17      693.77      717.69      6.54 o 
  -1   5  17      112.81       96.26      2.14 o 
   0   5  17        1.69        1.15      1.19 o 
   1   5  17      789.98      821.04      6.06 o 
   2   5  17       60.84       66.05      2.25 o 
   3   5  17        8.39        7.72      1.95 o 
   4   5  17       19.15       14.35      2.27 o 
  -4   6  17       34.13       29.03      2.37 o 
  -3   6  17      117.38      115.78      3.15 o 
  -2   6  17       32.30       27.90      1.89 o 
  -1   6  17        1.73        0.75      1.34 o 
   0   6  17       18.33       16.49      1.57 o 
   1   6  17      167.76      160.22      3.45 o 
   2   6  17       82.53       76.07      2.43 o 
   3   6  17       21.89       17.78      2.07 o 
   4   6  17        2.60        3.37      1.98 o 
  -4   7  17        2.09        3.25      2.48 o 
  -3   7  17      118.23      112.84      3.70 o 
  -2   7  17      308.97      292.01      4.50 o 
  -1   7  17      114.82      117.51      2.65 o 
   0   7  17       10.36       10.63      1.62 o 
   1   7  17        1.91        2.16      1.76 o 
   2   7  17      129.64      111.61      3.29 o 
   3   7  17       66.74       66.57      3.05 o 
   4   7  17       16.54       14.03      2.00 o 
  -3   8  17       38.43       38.31      2.16 o 
  -2   8  17        5.67        3.31      1.72 o 
  -1   8  17      346.00      341.41      4.55 o 
   0   8  17        3.62        2.51      1.74 o 
   1   8  17        5.04        2.78      1.86 o 
   2   8  17        0.37        0.60      1.80 o 
   3   8  17        4.61        5.65      2.10 o 
  -3   9  17       34.31       31.66      2.44 o 
  -2   9  17       20.50       19.36      2.26 o 
  -1   9  17      122.95      108.69      2.83 o 
   0   9  17        0.89        1.39      1.93 o 
   1   9  17       13.75       14.75      1.93 o 
   2   9  17        9.23        2.80      1.99 o 
  -2  10  17       20.04       18.48      2.41 o 
  -1  10  17       21.95       26.48      2.32 o 
   0  10  17       63.54       62.69      2.68 o 
   1  10  17        1.09       -0.47      2.22 o 
  -4   0  18       57.41       55.10      3.95 o 
  -2   0  18      513.05      504.66      8.27 o 
   0   0  18      180.22      202.18      4.22 o 
   2   0  18      991.76     1014.14      9.44 o 
   4   0  18      144.93      143.30      5.67 o 
  -5   1  18        0.00        0.49      3.47 o 
  -4   1  18       57.59       52.18      2.54 o 
  -3   1  18       77.94       66.37      2.64 o 
  -2   1  18       89.75       86.13      2.42 o 
  -1   1  18       21.50       23.59      1.40 o 
   0   1  18      295.89      320.86      3.67 o 
   1   1  18     1421.11     1446.88      7.12 o 
   2   1  18       70.28       70.37      1.88 o 
   3   1  18        4.24        2.78      1.51 o 
   4   1  18       48.40       46.14      2.19 o 
   5   1  18       31.46       31.88      2.90 o 
  -5   2  18        5.24        3.63      2.76 o 
  -4   2  18        0.00        1.02      1.93 o 
  -3   2  18       37.76       36.50      1.97 o 
  -2   2  18       14.64       10.35      1.30 o 
  -1   2  18       19.09       18.44      1.23 o 
   0   2  18      489.06      515.57      4.36 o 
   1   2  18       28.93       32.59      1.32 o 
   2   2  18        0.01       -0.14      1.39 o 
   3   2  18       75.05       76.06      2.86 o 
   4   2  18       71.98       77.46      2.63 o 
   5   2  18       49.59       40.70      2.57 o 
  -5   3  18        6.43        3.84      2.63 o 
  -4   3  18       52.19       45.32      2.62 o 
  -3   3  18      114.05      112.42      3.14 o 
  -2   3  18       91.86       96.98      2.58 o 
  -1   3  18      178.76      194.78      2.79 o 
   0   3  18       43.01       50.92      1.48 o 
   1   3  18      453.52      485.75      4.70 o 
   2   3  18        4.96        4.10      1.35 o 
   3   3  18      164.96      157.75      3.61 o 
   4   3  18      101.44       94.67      4.07 o 
   5   3  18        1.30        4.20      2.52 o 
  -5   4  18        5.37        6.54      2.32 o 
  -4   4  18       16.52       14.70      2.00 o 
  -3   4  18      467.51      485.89      5.70 o 
  -2   4  18     1625.90     1730.27      9.35 o 
  -1   4  18        0.01       -0.52      1.14 o 
   0   4  18       49.02       53.52      1.71 o 
   1   4  18       76.66       71.71      1.97 o 
   2   4  18      284.14      280.98      4.16 o 
   3   4  18       21.14       20.54      1.65 o 
   4   4  18       91.63      100.89      4.47 o 
   5   4  18        8.31        8.19      3.08 o 
  -5   5  18        9.96       10.08      2.19 o 
  -4   5  18        0.23        1.78      2.51 o 
  -3   5  18      369.14      351.34      5.42 o 
  -2   5  18      398.89      413.58      4.89 o 
  -1   5  18       79.90       81.29      2.05 o 
   0   5  18      111.16      107.67      2.39 o 
   1   5  18      562.56      585.80      5.42 o 
   2   5  18       69.34       76.78      2.47 o 
   3   5  18       64.37       56.50      2.65 o 
   4   5  18        3.96        4.14      2.27 o 
  -4   6  18       42.34       38.39      2.75 o 
  -3   6  18      161.45      156.71      3.48 o 
  -2   6  18        6.03        7.13      1.62 o 
  -1   6  18       93.48       84.36      2.35 o 
   0   6  18        1.32        2.16      1.43 o 
   1   6  18        5.97        4.17      1.50 o 
   2   6  18       12.64       10.55      1.60 o 
   3   6  18       24.81       21.11      2.32 o 
   4   6  18       25.03       24.04      2.32 o 
  -4   7  18       31.10       31.79      2.49 o 
  -3   7  18      118.07      120.85      3.55 o 
  -2   7  18      104.77       98.73      2.84 o 
  -1   7  18       28.74       32.82      1.80 o 
   0   7  18      125.81      103.85      2.97 o 
   1   7  18      168.58      178.22      4.09 o 
   2   7  18       18.76       15.52      1.92 o 
   3   7  18       20.48       16.94      2.11 o 
   4   7  18        0.65        0.87      3.72 o 
  -3   8  18        0.77        2.79      1.85 o 
  -2   8  18       29.52       28.51      2.13 o 
  -1   8  18       21.34       18.95      1.66 o 
   0   8  18        0.27        1.95      1.84 o 
   1   8  18      138.50      129.97      3.68 o 
   2   8  18      116.66      106.67      3.18 o 
   3   8  18      116.78      109.22      3.70 o 
  -3   9  18       12.53       15.11      2.38 o 
  -2   9  18       11.73        7.11      2.26 o 
  -1   9  18       10.77       11.48      1.65 o 
   0   9  18       12.48       11.17      1.97 o 
   1   9  18      164.00      160.07      4.17 o 
   2   9  18       20.51       11.97      2.19 o 
  -1  10  18        9.23        7.69      2.21 o 
   0  10  18       42.21       47.80      2.66 o 
   1  10  18        0.31        1.03      2.33 o 
  -5   0  19       43.41       32.96      6.47 o 
  -3   0  19      850.83      890.72     11.87 o 
  -1   0  19       69.99       60.62      2.35 o 
   1   0  19     2082.07     2206.21     14.18 o 
   3   0  19       54.52       45.73      3.07 o 
   5   0  19       35.11       37.12      3.88 o 
  -5   1  19        0.36        1.92      3.52 o 
  -4   1  19        0.46       -0.07      1.80 o 
  -3   1  19       90.37       76.39      2.59 o 
  -2   1  19       18.58       20.69      1.57 o 
  -1   1  19      122.78      117.69      2.19 o 
   0   1  19      753.26      808.27      4.86 o 
   1   1  19      255.81      249.55      3.23 o 
   2   1  19       58.99       57.93      2.02 o 
   3   1  19      102.51      104.45      3.02 o 
   4   1  19       31.18       25.49      2.20 o 
   5   1  19       14.96       18.16      2.87 o 
  -5   2  19       25.84       15.83      3.89 o 
  -4   2  19      117.50      102.39      3.09 o 
  -3   2  19       23.80       31.86      1.87 o 
  -2   2  19       62.90       69.98      2.24 o 
  -1   2  19       76.08       81.99      1.95 o 
   0   2  19      180.52      182.92      2.57 o 
   1   2  19       70.95       74.03      1.76 o 
   2   2  19       17.96       21.74      1.56 o 
   3   2  19        3.99        2.96      1.69 o 
   4   2  19       90.67       90.27      4.27 o 
   5   2  19        0.13        0.04      2.58 o 
  -5   3  19        1.98        3.35      2.53 o 
  -4   3  19        5.70        5.20      1.95 o 
  -3   3  19       22.44       21.52      1.67 o 
  -2   3  19      118.54      115.50      2.75 o 
  -1   3  19      173.45      175.86      2.74 o 
   0   3  19        0.12       -1.16      1.16 o 
   1   3  19      199.19      187.44      3.12 o 
   2   3  19      134.82      133.09      2.67 o 
   3   3  19      172.08      178.49      4.00 o 
   4   3  19      684.28      676.33      8.85 o 
   5   3  19       36.34       38.93      2.60 o 
  -5   4  19       25.53       24.45      2.78 o 
  -4   4  19       11.59       11.72      2.35 o 
  -3   4  19       10.34        9.91      1.61 o 
  -2   4  19       87.76       93.07      2.50 o 
  -1   4  19       43.91       49.75      1.76 o 
   0   4  19       73.30       73.56      1.98 o 
   1   4  19       60.09       54.67      1.89 o 
   2   4  19       11.07       13.26      1.48 o 
   3   4  19      273.09      280.47      4.67 o 
   4   4  19      132.52      125.44      4.05 o 
  -4   5  19       14.55       13.68      2.33 o 
  -3   5  19       21.73       21.67      1.83 o 
  -2   5  19       42.19       35.63      1.81 o 
  -1   5  19      284.24      295.76      3.61 o 
   0   5  19        4.89        5.22      1.27 o 
   1   5  19        0.04        0.24      1.37 o 
   2   5  19        4.03        4.59      1.49 o 
   3   5  19        7.87        4.40      1.81 o 
   4   5  19        8.10        7.56      2.01 o 
  -4   6  19       10.35       13.21      2.29 o 
  -3   6  19      196.50      194.35      4.55 o 
  -2   6  19      209.55      206.98      4.00 o 
  -1   6  19        1.00        0.20      1.31 o 
   0   6  19       10.13        9.99      1.53 o 
   1   6  19      530.43      509.23      5.71 o 
   2   6  19        5.11       10.01      1.57 o 
   3   6  19       50.37       39.88      2.70 o 
   4   6  19       22.45       27.54      2.17 o 
  -4   7  19       49.37       43.42      2.60 o 
  -3   7  19      396.50      378.80      6.35 o 
  -2   7  19      282.30      297.31      4.86 o 
  -1   7  19      494.49      464.18      5.81 o 
   0   7  19        4.80        4.28      1.67 o 
   1   7  19      101.40      102.21      3.11 o 
   2   7  19      237.51      215.64      4.48 o 
   3   7  19       33.55       30.88      2.34 o 
  -3   8  19        8.74        8.27      1.98 o 
  -2   8  19        1.63        1.51      1.87 o 
  -1   8  19       19.22       24.91      1.86 o 
   0   8  19       15.49        8.14      2.04 o 
   1   8  19       36.50       32.70      2.45 o 
   2   8  19       25.90       24.44      2.21 o 
   3   8  19       14.89       13.61      2.29 o 
  -2   9  19       43.24       44.21      2.98 o 
  -1   9  19        4.37        2.56      1.85 o 
   0   9  19      306.20      280.14      5.65 o 
   1   9  19       10.63       13.25      2.01 o 
   2   9  19       67.05       72.01      3.46 o 
  -1  10  19        3.52        5.04      5.86 o 
   0  10  19        4.34        7.29      2.25 o 
   1  10  19        1.44        2.65      3.20 o 
  -4   0  20      234.87      207.13      6.27 o 
  -2   0  20      551.42      545.21      9.08 o 
   0   0  20      276.82      269.05      4.31 o 
   2   0  20       51.97       49.56      2.86 o 
   4   0  20       77.64       76.05      6.96 o 
  -5   1  20        2.07        0.56      3.41 o 
  -4   1  20      377.46      335.46      5.17 o 
  -3   1  20        4.16        7.72      1.43 o 
  -2   1  20       41.45       37.80      2.03 o 
  -1   1  20        0.04       -0.03      1.05 o 
   0   1  20      185.43      188.46      2.63 o 
   1   1  20      370.20      381.67      4.18 o 
   2   1  20        0.03        0.66      1.41 o 
   3   1  20      210.73      202.22      4.27 o 
   4   1  20      127.30      129.36      4.89 o 
   5   1  20        9.00        9.98      2.39 o 
  -5   2  20       46.47       36.24      5.96 o 
  -4   2  20       11.64       10.16      1.75 o 
  -3   2  20      147.99      135.97      3.19 o 
  -2   2  20      123.27      126.42      3.13 o 
  -1   2  20      494.81      521.43      5.08 o 
   0   2  20      261.46      241.24      2.88 o 
   1   2  20      879.00      894.79      5.98 o 
   2   2  20       50.00       49.04      2.01 o 
   3   2  20       39.23       37.53      2.15 o 
   4   2  20        0.97        0.25      2.16 o 
   5   2  20        1.69       -1.14      2.86 o 
  -5   3  20        6.91        7.01      4.07 o 
  -4   3  20       59.61       61.93      3.13 o 
  -3   3  20      245.77      242.72      4.15 o 
  -2   3  20       31.63       28.39      1.74 o 
  -1   3  20        0.28       -0.51      1.29 o 
   0   3  20       31.46       39.07      1.67 o 
   1   3  20       82.58       82.63      2.27 o 
   2   3  20      246.47      258.29      3.75 o 
   3   3  20        5.79        6.06      1.63 o 
   4   3  20        4.26        2.93      2.09 o 
  -5   4  20       46.48       44.57      4.36 o 
  -4   4  20       10.80       14.69      2.12 o 
  -3   4  20       81.81       77.30      2.65 o 
  -2   4  20       52.47       48.51      1.92 o 
  -1   4  20       34.80       35.92      1.79 o 
   0   4  20       82.28       87.42      2.31 o 
   1   4  20        0.25        0.21      1.34 o 
   2   4  20      171.11      178.05      3.76 o 
   3   4  20      233.33      231.70      4.25 o 
   4   4  20       11.33       14.73      2.14 o 
  -4   5  20        0.10        1.84      2.15 o 
  -3   5  20        8.35        5.92      1.61 o 
  -2   5  20      172.32      175.17      3.88 o 
  -1   5  20      124.64      111.52      2.79 o 
   0   5  20       36.79       37.17      1.82 o 
   1   5  20      476.11      474.27      5.37 o 
   2   5  20      925.06      885.93      7.41 o 
   3   5  20        1.48        0.18      1.99 o 
   4   5  20        2.35        1.61      2.10 o 
  -4   6  20      150.76      150.95      4.40 o 
  -3   6  20       31.86       25.38      2.38 o 
  -2   6  20       81.42       74.87      2.64 o 
  -1   6  20        0.10        1.02      1.47 o 
   0   6  20       54.25       51.75      2.31 o 
   1   6  20       12.34       13.91      1.68 o 
   2   6  20       47.84       33.34      1.97 o 
   3   6  20        5.66        3.01      2.00 o 
   4   6  20        5.27        1.63      2.32 o 
  -4   7  20        5.42        1.48      4.77 o 
  -3   7  20        8.84        8.10      1.97 o 
  -2   7  20       44.28       38.07      2.59 o 
  -1   7  20       34.07       33.41      2.07 o 
   0   7  20       27.64       22.61      2.08 o 
   1   7  20       13.90       14.05      1.90 o 
   2   7  20       26.95       28.10      2.06 o 
   3   7  20        1.87        0.04      2.06 o 
  -3   8  20        1.43        0.73      2.39 o 
  -2   8  20        6.83        6.13      1.92 o 
  -1   8  20        1.73        0.48      1.70 o 
   0   8  20        5.91        7.95      2.00 o 
   1   8  20        1.00        1.25      1.99 o 
   2   8  20       44.46       36.02      2.51 o 
   3   8  20       63.20       68.12      5.65 o 
  -2   9  20       22.03       24.57      2.40 o 
  -1   9  20      102.79      114.57      3.34 o 
   0   9  20       12.60       12.74      2.00 o 
   1   9  20      197.06      187.83      5.68 o 
   2   9  20      162.87      179.56      5.41 o 
  -5   0  21       32.42       34.98      6.27 o 
  -3   0  21        3.26        3.84      2.14 o 
  -1   0  21       97.56      104.02      3.10 o 
   1   0  21        1.71        1.42      1.88 o 
   3   0  21      254.16      244.55      6.27 o 
   5   0  21      196.78      209.13      8.33 o 
  -5   1  21       49.61       47.08      3.81 o 
  -4   1  21       53.20       53.25      2.50 o 
  -3   1  21      101.10       84.35      2.75 o 
  -2   1  21      171.88      168.31      3.72 o 
  -1   1  21       52.83       43.18      1.57 o 
   0   1  21      121.44      119.96      2.35 o 
   1   1  21       14.57       15.44      1.52 o 
   2   1  21       87.97       88.74      2.59 o 
   3   1  21       47.47       42.70      2.59 o 
   4   1  21       11.38       11.11      2.43 o 
   5   1  21        0.00        4.51      4.97 o 
  -5   2  21        7.06        5.33      3.46 o 
  -4   2  21       51.31       50.36      2.92 o 
  -3   2  21        2.70        3.86      1.48 o 
  -2   2  21      899.99      938.89      8.35 o 
  -1   2  21      160.34      151.71      2.78 o 
   0   2  21      540.60      576.01      4.90 o 
   1   2  21        4.11        5.47      1.50 o 
   2   2  21      440.41      454.45      5.13 o 
   3   2  21      115.19      113.91      3.40 o 
   4   2  21       51.94       54.33      3.13 o 
  -5   3  21       51.02       43.14      3.69 o 
  -4   3  21        5.28        4.52      1.91 o 
  -3   3  21      227.95      235.80      4.13 o 
  -2   3  21      820.76      814.15      7.00 o 
  -1   3  21     1129.78     1156.85      7.32 o 
   0   3  21      187.25      185.84      3.29 o 
   1   3  21       11.61       14.37      1.52 o 
   2   3  21      218.67      236.77      3.81 o 
   3   3  21       76.92       67.62      2.62 o 
   4   3  21       17.34       21.42      2.39 o 
  -4   4  21       76.40       61.88      2.84 o 
  -3   4  21        3.48        1.69      1.67 o 
  -2   4  21        6.94        6.93      1.42 o 
  -1   4  21      404.74      423.72      5.15 o 
   0   4  21       28.67       23.80      1.65 o 
   1   4  21      142.46      139.58      3.05 o 
   2   4  21       69.50       62.34      2.33 o 
   3   4  21       12.51       14.81      1.84 o 
   4   4  21       12.79       11.42      2.18 o 
  -4   5  21       30.91       33.86      2.61 o 
  -3   5  21       43.78       43.15      2.21 o 
  -2   5  21      228.29      228.89      4.35 o 
  -1   5  21      464.96      466.14      5.54 o 
   0   5  21      113.35      104.15      2.93 o 
   1   5  21       70.48       56.99      2.20 o 
   2   5  21       45.66       43.29      2.12 o 
   3   5  21      522.61      491.30      7.93 o 
   4   5  21       11.49       11.11      2.60 o 
  -4   6  21        9.65        8.60      2.25 o 
  -3   6  21        1.52        1.97      2.14 o 
  -2   6  21        0.54        0.85      1.80 o 
  -1   6  21        0.06        0.42      1.65 o 
   0   6  21       43.16       42.98      2.33 o 
   1   6  21       37.72       35.08      2.08 o 
   2   6  21       96.53       92.84      3.01 o 
   3   6  21       21.17       25.34      2.40 o 
  -3   7  21       39.69       39.35      2.51 o 
  -2   7  21       11.19       12.66      2.08 o 
  -1   7  21      135.83      132.21      3.83 o 
   0   7  21        8.09        6.53      1.68 o 
   1   7  21        4.90        4.64      1.93 o 
   2   7  21       57.67       48.58      2.45 o 
   3   7  21        7.60        5.94      2.18 o 
  -3   8  21        0.65        1.66      2.47 o 
  -2   8  21        8.77        6.99      1.98 o 
  -1   8  21       95.08       98.15      3.42 o 
   0   8  21      151.57      134.57      4.19 o 
   1   8  21       40.51       37.34      2.72 o 
   2   8  21        0.86       -0.51      2.37 o 
  -2   9  21        7.86        5.23      2.82 o 
  -1   9  21       65.61       73.10      2.85 o 
   0   9  21        0.56       -0.15      2.13 o 
   1   9  21       35.34       32.60      2.59 o 
  -4   0  22      232.23      216.06      6.94 o 
  -2   0  22      299.91      296.84      6.06 o 
   0   0  22      357.36      378.25      5.69 o 
   2   0  22       63.66       66.42      3.68 o 
   4   0  22      300.80      318.46     13.69 o 
  -5   1  22        0.04       -0.47      3.39 o 
  -4   1  22        6.08        6.12      2.16 o 
  -3   1  22        3.87        3.04      1.68 o 
  -2   1  22       73.00       76.24      2.75 o 
  -1   1  22        0.04        0.32      1.22 o 
   0   1  22        0.20        1.18      1.25 o 
   1   1  22       46.28       43.45      2.04 o 
   2   1  22      156.16      160.53      3.51 o 
   3   1  22      197.46      187.07      4.33 o 
   4   1  22       15.50       14.83      2.27 o 
  -5   2  22       10.22        5.84      2.83 o 
  -4   2  22        6.17        7.45      2.26 o 
  -3   2  22      201.53      194.66      4.17 o 
  -2   2  22      107.72      108.77      3.41 o 
  -1   2  22        8.89       14.61      1.52 o 
   0   2  22       57.35       49.97      1.86 o 
   1   2  22       99.11       87.39      2.93 o 
   2   2  22        9.50        9.17      1.47 o 
   3   2  22      442.81      445.61      6.13 o 
   4   2  22       14.53       19.98      2.27 o 
  -5   3  22        0.13        0.66      4.94 o 
  -4   3  22        7.42        5.36      2.00 o 
  -3   3  22      326.78      310.90      4.74 o 
  -2   3  22        2.57        2.78      1.46 o 
  -1   3  22       40.99       40.36      1.66 o 
   0   3  22       41.71       45.59      1.91 o 
   1   3  22       20.92       23.69      1.85 o 
   2   3  22      556.81      546.07      5.80 o 
   3   3  22      467.43      463.67      5.97 o 
   4   3  22       85.48       79.43      3.39 o 
  -4   4  22        8.21        9.03      2.07 o 
  -3   4  22      125.89      120.32      3.13 o 
  -2   4  22       66.18       56.79      2.19 o 
  -1   4  22        0.70        1.18      1.46 o 
   0   4  22        5.15        5.06      1.54 o 
   1   4  22       89.59       91.10      3.11 o 
   2   4  22       24.37       21.79      1.69 o 
   3   4  22       23.54       21.49      2.20 o 
   4   4  22       46.67       40.89      2.55 o 
  -4   5  22       58.73       57.95      2.99 o 
  -3   5  22      109.61      110.57      4.49 o 
  -2   5  22      167.49      152.94      3.49 o 
  -1   5  22        4.93        5.14      1.57 o 
   0   5  22      112.76       92.16      3.17 o 
   1   5  22       10.91        7.45      1.63 o 
   2   5  22      263.57      243.11      3.92 o 
   3   5  22        7.72       10.62      2.01 o 
   4   5  22       32.68       41.33      2.84 o 
  -4   6  22        3.45       -0.46      3.56 o 
  -3   6  22       10.68       11.38      1.99 o 
  -2   6  22       50.32       46.51      2.51 o 
  -1   6  22        8.79        8.84      1.69 o 
   0   6  22      368.04      330.96      5.56 o 
   1   6  22      283.30      255.56      4.90 o 
   2   6  22        8.75        5.85      1.58 o 
   3   6  22        1.31        1.76      2.05 o 
  -3   7  22        0.10       -0.59      1.88 o 
  -2   7  22       21.53       21.05      2.09 o 
  -1   7  22      167.73      158.55      4.02 o 
   0   7  22       78.41       86.63      3.25 o 
   1   7  22      119.92      111.37      3.98 o 
   2   7  22      143.18      116.33      3.39 o 
   3   7  22       14.23       11.39      2.58 o 
  -2   8  22       20.10       18.12      1.96 o 
  -1   8  22       15.30       17.29      2.00 o 
   0   8  22        0.10       -0.76      2.17 o 
   1   8  22        0.85        0.55      2.21 o 
   2   8  22      240.42      232.25      4.33 o 
  -1   9  22       22.20       19.24      2.34 o 
   0   9  22        6.73        7.32      2.24 o 
   1   9  22        1.23        1.92      2.38 o 
  -5   0  23       17.99        8.39      4.82 o 
  -3   0  23      231.45      201.51      5.81 o 
  -1   0  23      340.73      338.40      6.02 o 
   1   0  23      294.67      308.95      6.70 o 
   3   0  23      101.02      107.96      4.75 o 
  -5   1  23        2.37        8.32      4.78 o 
  -4   1  23       19.00       10.12      1.99 o 
  -3   1  23      671.14      663.83      7.38 o 
  -2   1  23      191.07      193.09      3.74 o 
  -1   1  23      698.94      691.92      5.74 o 
   0   1  23       12.27       11.35      1.43 o 
   1   1  23        3.97        3.97      1.75 o 
   2   1  23      263.40      260.67      4.66 o 
   3   1  23        2.01        0.83      2.27 o 
   4   1  23       29.02       24.45      2.43 o 
  -4   2  23        0.11        1.69      2.41 o 
  -3   2  23      171.43      178.19      4.05 o 
  -2   2  23      197.55      178.28      4.25 o 
  -1   2  23     1065.60     1079.84      7.90 o 
   0   2  23      224.30      221.01      3.97 o 
   1   2  23        5.12        4.20      1.86 o 
   2   2  23       85.98       92.24      2.85 o 
   3   2  23      136.01      135.05      3.61 o 
   4   2  23        1.01        0.46      2.07 o 
  -4   3  23        0.09       -0.09      2.13 o 
  -3   3  23        2.63        4.10      1.64 o 
  -2   3  23       16.82       19.84      1.85 o 
  -1   3  23       72.22       73.39      2.17 o 
   0   3  23       14.55       12.84      1.56 o 
   1   3  23       36.82       30.92      2.26 o 
   2   3  23       17.76       17.19      1.85 o 
   3   3  23        2.50        2.82      2.08 o 
   4   3  23       49.71       47.81      2.79 o 
  -4   4  23       61.29       56.38      3.27 o 
  -3   4  23       66.83       65.32      3.34 o 
  -2   4  23      138.43      131.74      3.27 o 
  -1   4  23       97.61       95.04      2.68 o 
   0   4  23       13.21       15.53      1.65 o 
   1   4  23        0.77        1.55      1.60 o 
   2   4  23        6.61        6.82      1.64 o 
   3   4  23       94.91       97.97      4.00 o 
   4   4  23        0.11        4.05      3.22 o 
  -4   5  23        0.72        0.32      2.65 o 
  -3   5  23       84.79       78.90      3.55 o 
  -2   5  23        0.88        0.04      1.66 o 
  -1   5  23       73.99       72.03      2.51 o 
   0   5  23        9.00        7.97      1.73 o 
   1   5  23        2.23        1.44      1.71 o 
   2   5  23       12.57       10.45      1.78 o 
   3   5  23       10.39       10.63      2.17 o 
  -3   6  23        5.69        5.87      1.91 o 
  -2   6  23      174.69      179.47      4.13 o 
  -1   6  23      266.83      248.85      4.52 o 
   0   6  23      145.34      162.05      4.03 o 
   1   6  23        0.02       -1.07      1.87 o 
   2   6  23        7.44       10.00      1.65 o 
   3   6  23      139.32      133.73      3.95 o 
  -3   7  23        0.23       -0.74      1.93 o 
  -2   7  23        4.67        1.86      1.85 o 
  -1   7  23       19.84       20.84      1.87 o 
   0   7  23       86.86       71.64      3.26 o 
   1   7  23        0.06       -2.13      2.13 o 
   2   7  23        8.03        7.36      2.07 o 
  -2   8  23       44.19       45.81      2.40 o 
  -1   8  23       17.53       15.60      1.99 o 
   0   8  23        0.29       -0.42      2.18 o 
   1   8  23       18.89       19.85      2.54 o 
   0   9  23        0.43       -0.45      2.82 o 
  -4   0  24        1.27        1.96      2.79 o 
  -2   0  24      162.16      149.14      4.66 o 
   0   0  24        0.45        0.76      1.93 o 
   2   0  24        0.70        1.20      2.36 o 
   4   0  24       43.56       41.83      4.16 o 
  -4   1  24       17.67       16.48      1.99 o 
  -3   1  24      317.08      328.77      5.06 o 
  -2   1  24       12.99       15.15      1.64 o 
  -1   1  24      166.39      167.45      3.20 o 
   0   1  24       44.91       45.86      2.04 o 
   1   1  24       39.44       38.45      2.48 o 
   2   1  24      647.82      643.57      7.09 o 
   3   1  24        3.93        2.65      2.36 o 
   4   1  24       10.85        5.65      2.15 o 
  -4   2  24        1.78        1.32      2.01 o 
  -3   2  24        1.48        4.06      1.83 o 
  -2   2  24      186.74      190.97      4.02 o 
  -1   2  24       39.48       41.78      1.84 o 
   0   2  24      230.68      229.44      4.26 o 
   1   2  24      263.89      266.45      5.84 o 
   2   2  24       74.77       68.61      2.80 o 
   3   2  24       12.81       10.42      2.24 o 
   4   2  24       31.58       33.74      2.42 o 
  -4   3  24        2.17        0.45      2.11 o 
  -3   3  24        6.55        6.07      2.02 o 
  -2   3  24      168.78      172.78      4.05 o 
  -1   3  24      288.39      293.14      4.15 o 
   0   3  24      167.25      171.13      3.68 o 
   1   3  24      115.53      107.04      3.98 o 
   2   3  24      151.23      153.76      4.15 o 
   3   3  24       81.45       71.73      3.28 o 
   4   3  24        6.45        5.49      2.13 o 
  -4   4  24        7.51        6.56      2.29 o 
  -3   4  24        1.22       -1.13      2.09 o 
  -2   4  24        0.64       -0.70      1.81 o 
  -1   4  24        9.52        8.70      1.53 o 
   0   4  24       11.14        9.14      1.65 o 
   1   4  24       66.85       60.36      3.24 o 
   2   4  24      207.96      191.62      4.26 o 
   3   4  24      117.96      110.02      4.26 o 
  -4   5  24       44.25       50.92      4.59 o 
  -3   5  24       34.71       35.24      2.86 o 
  -2   5  24        3.69        0.66      1.76 o 
  -1   5  24        0.01       -0.54      1.53 o 
   0   5  24       17.91       11.51      1.63 o 
   1   5  24       37.65       28.90      2.28 o 
   2   5  24        0.54        0.23      1.78 o 
   3   5  24        1.42       -0.20      2.33 o 
  -3   6  24      100.61       97.58      3.82 o 
  -2   6  24       64.41       59.67      2.69 o 
  -1   6  24        6.34        7.65      1.64 o 
   0   6  24        7.66        2.57      1.80 o 
   1   6  24        0.34       -1.80      1.80 o 
   2   6  24       79.82       74.74      2.55 o 
   3   6  24        0.27        0.06      2.50 o 
  -3   7  24       33.75       33.21      5.64 o 
  -2   7  24       12.93       15.88      2.04 o 
  -1   7  24        5.49        6.96      1.68 o 
   0   7  24       22.58       22.05      2.21 o 
   1   7  24       44.26       41.08      2.88 o 
   2   7  24       29.85       24.03      2.35 o 
  -2   8  24        5.69        8.17      2.37 o 
  -1   8  24       26.32       29.27      3.01 o 
   0   8  24       11.76        8.11      2.48 o 
   1   8  24       76.66       70.75      3.68 o 
  -3   0  25      281.86      289.39      7.42 o 
  -1   0  25        1.39        1.57      2.08 o 
   1   0  25       29.36       29.51      3.11 o 
   3   0  25        4.80        7.19      3.20 o 
  -4   1  25      107.38       85.04      3.49 o 
  -3   1  25      530.31      487.13      6.29 o 
  -2   1  25       81.92       79.85      2.94 o 
  -1   1  25       32.65       33.49      1.83 o 
   0   1  25      137.12      133.95      3.53 o 
   1   1  25        4.66        2.64      1.84 o 
   2   1  25       42.03       38.17      2.24 o 
   3   1  25      228.05      227.45      6.60 o 
   4   1  25      254.05      264.45      5.10 o 
  -4   2  25        0.72        1.04      2.04 o 
  -3   2  25        4.66        2.37      1.99 o 
  -2   2  25       85.37       79.92      2.80 o 
  -1   2  25        3.77        2.17      1.37 o 
   0   2  25       25.06       26.42      1.94 o 
   1   2  25        0.48        0.32      2.00 o 
   2   2  25        3.16        2.53      1.93 o 
   3   2  25       80.98       81.13      3.36 o 
   4   2  25      226.52      205.77      5.35 o 
  -4   3  25       22.31       20.26      2.04 o 
  -3   3  25        1.63       -0.57      1.83 o 
  -2   3  25        8.94        6.70      1.65 o 
  -1   3  25       54.40       44.48      1.99 o 
   0   3  25       42.54       40.64      2.18 o 
   1   3  25        0.01       -0.51      1.97 o 
   2   3  25      334.10      356.33      5.94 o 
   3   3  25        1.06       -0.67      2.04 o 
  -4   4  25        0.83        0.11      2.36 o 
  -3   4  25        0.11        1.45      2.02 o 
  -2   4  25        7.50       10.03      1.84 o 
  -1   4  25        0.19        0.29      1.55 o 
   0   4  25        0.51       -0.05      1.69 o 
   1   4  25      226.49      208.53      5.24 o 
   2   4  25      106.38      100.43      3.41 o 
   3   4  25       27.69       25.50      2.37 o 
  -3   5  25       32.10       33.85      2.65 o 
  -2   5  25       65.27       62.16      2.76 o 
  -1   5  25        1.91        2.05      1.53 o 
   0   5  25       92.84       85.90      2.93 o 
   1   5  25        4.79        3.89      1.92 o 
   2   5  25        1.07       -0.71      2.08 o 
   3   5  25        0.79       -0.45      2.43 o 
  -3   6  25        5.03        5.77      2.04 o 
  -2   6  25       16.20       12.91      2.05 o 
  -1   6  25        2.55        2.49      1.65 o 
   0   6  25       81.78       75.96      2.73 o 
   1   6  25      140.30      128.37      4.19 o 
   2   6  25       33.86       36.67      2.24 o 
  -2   7  25       50.89       45.84      2.77 o 
  -1   7  25        0.00       -0.31      1.77 o 
   0   7  25        0.28       -0.59      1.99 o 
   1   7  25        1.25        1.64      2.36 o 
   2   7  25       16.22       19.42      3.05 o 
  -1   8  25        0.15        1.12      3.03 o 
   0   8  25        0.05        1.97      2.22 o 
   1   8  25       55.91       58.86      3.60 o 
  -4   0  26      213.47      176.28      6.69 o 
  -2   0  26      125.22      127.42      5.24 o 
   0   0  26     1742.45     1805.91     19.85 o 
   2   0  26       16.07       13.57      2.61 o 
   4   0  26       42.14       53.64      5.14 o 
  -4   1  26        1.49        3.81      2.08 o 
  -3   1  26        1.38       -0.15      2.08 o 
  -2   1  26       15.98       11.60      1.75 o 
  -1   1  26      117.05      113.36      2.85 o 
   0   1  26       90.95       82.15      3.47 o 
   1   1  26       51.68       50.72      2.92 o 
   2   1  26      478.72      462.51      6.25 o 
   3   1  26       74.64       66.60      3.95 o 
   4   1  26       17.84       16.17      2.82 o 
  -4   2  26       48.43       41.89      2.74 o 
  -3   2  26        1.83        3.12      1.85 o 
  -2   2  26       25.23       26.22      1.94 o 
  -1   2  26       64.22       63.86      2.38 o 
   0   2  26       57.42       56.67      2.58 o 
   1   2  26      110.00      102.16      3.86 o 
   2   2  26      177.55      171.68      4.25 o 
   3   2  26       10.87        8.12      2.24 o 
  -4   3  26       54.26       44.41      2.69 o 
  -3   3  26        6.69        5.96      1.85 o 
  -2   3  26      107.59      106.11      3.27 o 
  -1   3  26      180.85      168.75      3.54 o 
   0   3  26      139.15      130.23      3.62 o 
   1   3  26        0.72        0.24      1.98 o 
   2   3  26        3.36        4.56      2.03 o 
   3   3  26       36.58       29.67      2.40 o 
  -3   4  26       31.95       34.99      2.55 o 
  -2   4  26      113.69      106.92      3.75 o 
  -1   4  26       15.33       12.09      1.57 o 
   0   4  26        9.76       10.82      1.80 o 
   1   4  26        1.89        0.56      2.16 o 
   2   4  26        0.31        0.31      2.03 o 
   3   4  26        1.36        1.01      2.87 o 
  -3   5  26       26.38       25.80      2.36 o 
  -2   5  26        0.00        1.22      1.93 o 
  -1   5  26       28.64       25.43      1.86 o 
   0   5  26       49.14       45.45      2.51 o 
   1   5  26        0.00       -0.34      2.15 o 
   2   5  26        3.43        1.71      2.08 o 
   3   5  26        7.22        7.92      4.06 o 
  -3   6  26       36.11       38.29      2.98 o 
  -2   6  26       26.16       26.52      2.31 o 
  -1   6  26        8.20        5.94      1.67 o 
   0   6  26        0.49        0.07      1.76 o 
   1   6  26       41.92       38.00      2.57 o 
   2   6  26        0.27        1.24      2.81 o 
  -2   7  26       96.22       93.54      3.65 o 
  -1   7  26       15.15       16.37      1.83 o 
   0   7  26        2.20        3.02      2.33 o 
   1   7  26      180.38      194.02      5.03 o 
  -3   0  27        5.63        2.71      3.10 o 
  -1   0  27     1659.88     1675.00     14.46 o 
   1   0  27      119.38      116.62      5.12 o 
   3   0  27      232.15      232.92      8.99 o 
  -4   1  27        0.32       -0.07      2.24 o 
  -3   1  27        1.52        2.33      1.92 o 
  -2   1  27      405.99      393.11      5.74 o 
  -1   1  27       60.55       55.30      2.33 o 
   0   1  27       16.39       12.62      2.31 o 
   1   1  27        2.35        1.67      2.15 o 
   2   1  27      549.39      551.78      7.02 o 
   3   1  27       18.70       16.77      2.36 o 
  -4   2  27       57.01       55.09      3.96 o 
  -3   2  27        3.32        3.15      1.80 o 
  -2   2  27       16.22       18.13      1.92 o 
  -1   2  27       30.61       32.62      1.92 o 
   0   2  27        0.70        0.26      2.20 o 
   1   2  27       92.35       88.63      4.02 o 
   2   2  27       40.98       36.78      2.34 o 
   3   2  27      155.80      161.78      4.73 o 
  -3   3  27       18.81       20.57      1.98 o 
  -2   3  27        5.52        4.14      1.90 o 
  -1   3  27        1.10        0.13      1.84 o 
   0   3  27        2.03        1.34      2.24 o 
   1   3  27      201.85      197.59      5.91 o 
   2   3  27       33.74       34.56      2.53 o 
   3   3  27       62.57       59.01      2.93 o 
  -3   4  27       16.71       15.04      1.90 o 
  -2   4  27        0.30       -0.22      1.93 o 
  -1   4  27        2.12       -1.06      1.66 o 
   0   4  27       40.92       39.14      2.41 o 
   1   4  27        0.15       -0.98      2.01 o 
   2   4  27       17.88       15.55      2.17 o 
   3   4  27       20.82       11.13      3.74 o 
  -3   5  27       47.80       50.42      3.39 o 
  -2   5  27        2.70        3.53      2.22 o 
  -1   5  27       10.80        7.21      1.69 o 
   0   5  27       93.80       95.54      3.41 o 
   1   5  27        5.28        4.36      2.04 o 
   2   5  27        0.56       -2.32      2.51 o 
  -2   6  27        1.72        0.71      2.06 o 
  -1   6  27        3.62        5.24      1.75 o 
   0   6  27       41.30       37.43      2.30 o 
   1   6  27       10.50       11.85      2.02 o 
   2   6  27        5.02        8.52      5.94 o 
  -1   7  27        0.36        1.19      2.66 o 
   0   7  27       44.34       43.43      2.95 o 
   1   7  27        0.85        0.79      2.99 o 
  -2   0  28      185.60      173.22      5.66 o 
   0   0  28        2.55        3.05      3.21 o 
   2   0  28       47.68       39.97      3.70 o 
  -3   1  28       51.75       50.60      2.87 o 
  -2   1  28       91.75      106.26      3.74 o 
  -1   1  28        4.49        4.12      1.67 o 
   0   1  28       86.62       81.48      3.78 o 
   1   1  28        0.21        1.34      2.35 o 
   2   1  28       95.12       90.81      3.62 o 
   3   1  28        0.00        0.02      2.31 o 
  -3   2  28        5.77        5.94      1.94 o 
  -2   2  28       22.80       20.34      2.19 o 
  -1   2  28      171.08      157.99      3.66 o 
   0   2  28       29.16       31.47      3.37 o 
   1   2  28       62.00       59.13      3.37 o 
   2   2  28       12.08        5.54      2.20 o 
   3   2  28        4.76        3.30      2.95 o 
  -3   3  28       50.89       48.38      2.45 o 
  -2   3  28      123.70      121.66      3.86 o 
  -1   3  28       33.16       31.93      2.00 o 
   0   3  28      186.58      183.10      5.72 o 
   1   3  28       19.63       24.10      2.55 o 
   2   3  28        1.44        5.51      2.15 o 
   3   3  28       18.61       17.33      3.52 o 
  -3   4  28       30.79       32.21      2.22 o 
  -2   4  28       97.55      101.85      3.47 o 
  -1   4  28        2.17        0.44      1.80 o 
   0   4  28       32.87       34.29      2.64 o 
   1   4  28      224.25      203.71      5.31 o 
   2   4  28        1.26       -1.22      2.33 o 
  -2   5  28        2.75        2.32      2.61 o 
  -1   5  28        8.74        5.67      1.86 o 
   0   5  28        5.07       10.27      2.02 o 
   1   5  28       19.37       18.49      2.10 o 
   2   5  28       24.62       20.40      2.39 o 
  -2   6  28       70.45       71.49      3.33 o 
  -1   6  28       29.21       23.78      2.28 o 
   0   6  28       57.68       55.04      3.48 o 
   1   6  28       85.11       81.33      3.24 o 
  -3   0  29      160.84      167.88      5.88 o 
  -1   0  29      615.11      618.46     10.45 o 
   1   0  29      249.36      250.03      9.66 o 
   3   0  29      257.08      256.32      9.28 o 
  -3   1  29       30.93       33.82      2.19 o 
  -2   1  29        4.88        3.46      1.83 o 
  -1   1  29        8.76        5.77      1.75 o 
   0   1  29      191.89      193.13      5.73 o 
   1   1  29        0.30       -0.94      2.37 o 
   2   1  29       85.84       80.68      3.49 o 
   3   1  29       78.68       74.19      4.46 o 
  -3   2  29       78.53       75.18      2.86 o 
  -2   2  29      124.59      113.47      3.67 o 
  -1   2  29       10.38       10.67      1.86 o 
   0   2  29      115.90      111.29      5.10 o 
   1   2  29       84.31       73.78      3.90 o 
   2   2  29      188.76      176.24      4.70 o 
   3   2  29        0.08        1.92      5.13 o 
  -3   3  29        0.09        1.71      2.12 o 
  -2   3  29        2.29        2.48      1.85 o 
  -1   3  29       84.49       71.14      2.62 o 
   0   3  29       39.60       37.69      3.45 o 
   1   3  29        3.02        3.51      2.29 o 
   2   3  29      243.93      238.80      6.19 o 
  -2   4  29        7.82        5.31      1.96 o 
  -1   4  29       42.29       37.13      2.04 o 
   0   4  29       20.98       16.94      2.28 o 
   1   4  29        8.35        7.94      2.33 o 
   2   4  29       15.42       23.08      2.41 o 
  -2   5  29        0.16       -2.26      2.40 o 
  -1   5  29        6.78        6.54      2.40 o 
   0   5  29       41.97       45.53      2.75 o 
   1   5  29        0.54        2.00      2.52 o 
  -1   6  29        1.05        4.91      3.26 o 
   0   6  29        2.07        0.35      2.97 o 
  -2   0  30      137.03      146.42      9.03 o 
   0   0  30       36.50       33.70      3.98 o 
   2   0  30      155.54      162.73      6.63 o 
  -3   1  30        6.39        6.94      1.94 o 
  -2   1  30       44.25       40.62      2.69 o 
  -1   1  30        0.99        1.82      1.85 o 
   0   1  30      124.29      113.93      4.56 o 
   1   1  30        0.00        1.20      2.51 o 
   2   1  30       82.74       79.83      3.00 o 
  -3   2  30        3.77        1.54      2.26 o 
  -2   2  30       73.19       73.54      2.91 o 
  -1   2  30      340.74      324.94      5.16 o 
   0   2  30       90.80       92.03      4.56 o 
   1   2  30       12.34        9.23      2.94 o 
   2   2  30       11.12       12.08      2.52 o 
  -2   3  30        3.64        4.45      1.90 o 
  -1   3  30        1.53        1.20      2.07 o 
   0   3  30        7.09        7.77      2.70 o 
   1   3  30        7.29        3.73      2.68 o 
   2   3  30       29.50       29.16      2.66 o 
  -2   4  30        0.00        0.20      2.27 o 
  -1   4  30        3.65        4.35      2.28 o 
   0   4  30        6.28        9.47      2.79 o 
   1   4  30       81.16       72.88      3.44 o 
  -1   5  30        0.24        3.30      2.75 o 
   0   5  30        1.10       -0.41      2.62 o 
   1   5  30        8.04       10.25      2.91 o 
  -3   0  31       93.70       99.85      4.84 o 
  -1   0  31       61.04       65.96      3.60 o 
   1   0  31       55.22       48.30      4.44 o 
  -2   1  31       53.22       51.64      2.98 o 
  -1   1  31      104.60       93.32      2.88 o 
   0   1  31        1.01        1.36      2.33 o 
   1   1  31        7.27        5.54      2.69 o 
   2   1  31       40.73       40.29      2.97 o 
  -2   2  31        9.14        7.28      2.09 o 
  -1   2  31       15.61       17.19      2.21 o 
   0   2  31       33.09       26.09      3.27 o 
   1   2  31        0.61        0.53      2.87 o 
   2   2  31       44.31       42.42      3.28 o 
  -2   3  31        4.67        7.78      2.00 o 
  -1   3  31       10.30        6.22      2.74 o 
   0   3  31       12.48       13.12      2.50 o 
   1   3  31        0.14       -1.77      2.68 o 
  -1   4  31       33.75       30.43      3.57 o 
   0   4  31       11.61        9.53      2.53 o 
   1   4  31        3.17        3.69      2.62 o 
  -2   0  32      178.17      170.75      6.25 o 
   0   0  32       34.70       30.17      4.79 o 
  -2   1  32       21.21       19.47      2.33 o 
  -1   1  32      122.25      106.81      3.45 o 
   0   1  32       40.72       40.92      3.20 o 
   1   1  32       28.79       29.17      3.09 o 
  -2   2  32      114.84      120.76      4.13 o 
  -1   2  32       39.66       31.69      2.69 o 
   0   2  32      147.38      138.74      5.45 o 
   1   2  32      122.69      136.85      5.43 o 
  -1   3  32       77.13       70.37      4.66 o 
   0   3  32      107.62      113.04      5.02 o 
   1   3  32        1.97        3.06      2.70 o 
  -1   0  33       25.34       29.60      5.62 o 
   1   0  33        8.30        6.04      3.82 o 
  -1   1  33       29.30       30.09      5.92 o 
   0   1  33       26.77       24.75      4.38 o 
   1   1  33      128.64      130.81      5.10 o 
  -1   2  33      105.41       96.84      8.26 o 
   0   2  33        0.61       -1.26      2.51 o 
                                                 
